# Supplementary material for: The population-level impact of Enterococcus faecalis genetics on intestinal colonization and extraintestinal infection
Source: Microbiol Spectr. 2023 Oct 9;11(6):e00201-23. doi: 10.1128/spectrum.00201-23 (PMC10714801; doi:10.1128/spectrum.00201-23)
Supplement: Data Set S1 — Characteristics of the whole-genome sequenced E. faecalis isolates used in the present study. [file spectrum.00201-23-s0001.xlsx]

## Sheet: Sheet1
Data Set S1: Characteristics of the whole-genome sequenced E. faecalis isolates used in the present study.
Sample lane	Run accession	Sample name	Sequence type (ST)	PopPUNK clade/cluster	Laboratory	Year of isolation	Hospitalisation status	Hospital	Country	Isolation source	Vancomycin	Amiglycoside	Macrolide	Lincosamide	Tetracycline	Phenicol	Linezolid	long	lat
28832_2#102	ERR4023297	M230	40	1	HRYC	1996	Hospitalised patient	Hospital Universitario Ramon y Cajal	Spain	Blood	no	yes	yes	yes	yes	yes	no	-3.70379	40.4168
28832_2#253	ERR4023373	M231	55	1	HRYC	1996	Hospitalised patient	Hospital Universitario Ramon y Cajal	Spain	Blood	no	yes	no	yes	yes	no	no	-3.70379	40.4168
28832_2#261	ERR4023377	M171	59	27	HRYC	1996	Hospitalised patient	Hospital Universitario Ramon y Cajal	Spain	Blood	no	yes	no	yes	yes	no	no	-3.70379	40.4168
28832_2#281	ERR4023387	M98	55	1	HRYC	1996	Hospitalised patient	Hospital Universitario Ramon y Cajal	Spain	Blood	no	yes	yes	yes	yes	yes	no	-3.70379	40.4168
28832_2#335	ERR4023414	M209	49	14	HRYC	1996	Hospitalised patient	Hospital Universitario Ramon y Cajal	Spain	Blood	no	no	yes	yes	yes	no	no	-3.70379	40.4168
28832_2#62	ERR4023277	M201	79	71	HRYC	1996	Hospitalised patient	Hospital Universitario Ramon y Cajal	Spain	Blood	no	no	no	yes	no	no	no	-3.70379	40.4168
28832_2#82	ERR4023287	M229	22	5	HRYC	1996	Hospitalised patient	Hospital Universitario Ramon y Cajal	Spain	Blood	no	no	no	yes	no	no	no	-3.70379	40.4168
26975_1#338	ERR4406295	16A009	72	17	ENARE-UMCU	1997	Hospitalised patient	NA	Spain	Blood	no	no	no	yes	no	no	no	-3.70379	40.4168
26975_1#346	ERR4406303	18A166	16	3	ENARE-UMCU	1997	Hospitalised patient	NA	Spain	Blood	no	yes	yes	yes	yes	yes	no	-3.70379	40.4168
27688_1#125	ERR3769054	M118	9	7	HRYC	1997	Hospitalised patient	Hospital Universitario Ramon y Cajal	Spain	Blood	no	yes	yes	yes	yes	yes	no	-3.70379	40.4168
27688_1#186	ERR3769115	M224	26	1	HRYC	1997	Hospitalised patient	Hospital Universitario Ramon y Cajal	Spain	Blood	no	yes	yes	yes	yes	yes	no	-3.70379	40.4168
27688_1#218	ERR3769147	M97	9	7	HRYC	1997	Hospitalised patient	Hospital Universitario Ramon y Cajal	Spain	Blood	no	yes	no	yes	yes	yes	no	-3.70379	40.4168
27688_1#250	ERR3769179	M228_2	9	7	HRYC	1997	Hospitalised patient	Hospital Universitario Ramon y Cajal	Spain	Blood	no	yes	yes	yes	yes	yes	no	-3.70379	40.4168
27688_1#283	ERR3769212	M233	239	31	HRYC	1997	Hospitalised patient	Hospital Universitario Ramon y Cajal	Spain	Blood	no	no	no	yes	no	no	no	-3.70379	40.4168
27688_1#316	ERR3769245	M234	6	2	HRYC	1997	Hospitalised patient	Hospital Universitario Ramon y Cajal	Spain	Blood	no	yes	yes	yes	yes	yes	no	-3.70379	40.4168
27688_1#348	ERR3769277	M30	72	17	HRYC	1997	Hospitalised patient	Hospital Universitario Ramon y Cajal	Spain	Blood	no	no	no	yes	no	no	no	-3.70379	40.4168
27688_1#49	ERR3768978	M237	9	7	HRYC	1997	Hospitalised patient	Hospital Universitario Ramon y Cajal	Spain	Blood	no	yes	yes	yes	yes	no	no	-3.70379	40.4168
27688_1#96	ERR3769025	M236	6	2	HRYC	1997	Hospitalised patient	Hospital Universitario Ramon y Cajal	Spain	Blood	no	yes	no	yes	yes	yes	no	-3.70379	40.4168
26975_1#339	ERR4406296	16A338	49	14	ENARE-UMCU	1998	Hospitalised patient	NA	Spain	Blood	no	no	yes	yes	yes	no	no	-3.70379	40.4168
26975_1#340	ERR4406297	16A533	30	15	ENARE-UMCU	1998	Hospitalised patient	NA	Spain	Blood	no	no	no	yes	yes	no	no	-3.70379	40.4168
26975_1#347	ERR4406304	18A318	197	51	ENARE-UMCU	1998	Hospitalised patient	NA	Spain	Blood	no	no	no	yes	no	no	no	-3.70379	40.4168
26975_1#348	ERR4406305	18A544	16	3	ENARE-UMCU	1998	Hospitalised patient	NA	Spain	Blood	no	no	no	yes	yes	no	no	-3.70379	40.4168
28832_2#106	ERR4023299	M14	209	37	HRYC	1998	Hospitalised patient	Hospital Universitario Ramon y Cajal	Spain	Blood	no	yes	yes	yes	no	no	no	-3.70379	40.4168
28832_2#13	ERR4023253	M240	17	7	HRYC	1998	Hospitalised patient	Hospital Universitario Ramon y Cajal	Spain	Blood	no	yes	yes	yes	yes	yes	no	-3.70379	40.4168
28832_2#139	ERR4023315	M242	55	1	HRYC	1998	Hospitalised patient	Hospital Universitario Ramon y Cajal	Spain	Blood	no	no	yes	yes	yes	yes	no	-3.70379	40.4168
28832_2#159	ERR4023325	M243	16	3	HRYC	1998	Hospitalised patient	Hospital Universitario Ramon y Cajal	Spain	Blood	no	yes	yes	yes	yes	yes	no	-3.70379	40.4168
28832_2#179	ERR4023335	M90	9	7	HRYC	1998	Hospitalised patient	Hospital Universitario Ramon y Cajal	Spain	Blood	no	yes	yes	yes	yes	yes	no	-3.70379	40.4168
28832_2#195	ERR4023343	M239	323	51	HRYC	1998	Hospitalised patient	Hospital Universitario Ramon y Cajal	Spain	Blood	no	no	no	yes	no	no	no	-3.70379	40.4168
28832_2#228	ERR4023360	M136	NA	171	HRYC	1998	Hospitalised patient	Hospital Universitario Ramon y Cajal	Spain	Blood	no	no	no	yes	no	no	no	-3.70379	40.4168
28832_2#265	ERR4023379	M78	9	7	HRYC	1998	Hospitalised patient	Hospital Universitario Ramon y Cajal	Spain	Blood	no	yes	yes	yes	yes	no	no	-3.70379	40.4168
28832_2#302	ERR4023398	M129	245	14	HRYC	1998	Hospitalised patient	Hospital Universitario Ramon y Cajal	Spain	Blood	no	no	no	yes	no	no	no	-3.70379	40.4168
28832_2#314	ERR4023404	M67	34	13	HRYC	1998	Hospitalised patient	Hospital Universitario Ramon y Cajal	Spain	Blood	no	no	no	yes	yes	no	no	-3.70379	40.4168
28832_2#50	ERR4023271	M104	21	5	HRYC	1998	Hospitalised patient	Hospital Universitario Ramon y Cajal	Spain	Blood	no	no	no	yes	no	no	no	-3.70379	40.4168
28832_2#143	ERR4023317	M79	202	5	HRYC	1999	Hospitalised patient	Hospital Universitario Ramon y Cajal	Spain	Blood	no	no	yes	yes	yes	no	no	-3.70379	40.4168
28832_2#163	ERR4023327	M134	9	7	HRYC	1999	Hospitalised patient	Hospital Universitario Ramon y Cajal	Spain	Blood	no	yes	no	yes	yes	yes	no	-3.70379	40.4168
28832_2#199	ERR4023345	M19	21	5	HRYC	1999	Hospitalised patient	Hospital Universitario Ramon y Cajal	Spain	Blood	no	no	no	yes	yes	no	no	-3.70379	40.4168
28832_2#232	ERR4023362	M252	6	2	HRYC	1999	Hospitalised patient	Hospital Universitario Ramon y Cajal	Spain	Blood	no	yes	yes	yes	yes	yes	no	-3.70379	40.4168
28832_2#269	ERR4023381	M22	NA	70	HRYC	1999	Hospitalised patient	Hospital Universitario Ramon y Cajal	Spain	Blood	no	no	no	yes	yes	no	no	-3.70379	40.4168
28832_2#285	ERR4023389	M250	55	1	HRYC	1999	Hospitalised patient	Hospital Universitario Ramon y Cajal	Spain	Blood	no	no	no	yes	yes	no	no	-3.70379	40.4168
28832_2#339	ERR4023416	M133	16	3	HRYC	1999	Hospitalised patient	Hospital Universitario Ramon y Cajal	Spain	Blood	no	yes	yes	yes	yes	yes	no	-3.70379	40.4168
28832_2#379	ERR4023436	M20	21	5	HRYC	1999	Hospitalised patient	Hospital Universitario Ramon y Cajal	Spain	Blood	no	no	no	yes	yes	no	no	-3.70379	40.4168
28832_2#111	ERR4023301	M34	9	7	HRYC	2000	Hospitalised patient	Hospital Universitario Ramon y Cajal	Spain	Blood	no	yes	yes	yes	yes	no	no	-3.70379	40.4168
28832_2#343	ERR4023418	M25	9	7	HRYC	2000	Hospitalised patient	Hospital Universitario Ramon y Cajal	Spain	Blood	no	yes	yes	yes	yes	no	no	-3.70379	40.4168
28832_2#355	ERR4023424	M27	145	16	HRYC	2000	Hospitalised patient	Hospital Universitario Ramon y Cajal	Spain	Blood	no	no	no	yes	no	no	no	-3.70379	40.4168
28832_2#367	ERR4023430	M196	257	43	HRYC	2000	Hospitalised patient	Hospital Universitario Ramon y Cajal	Spain	Blood	no	no	no	yes	no	no	no	-3.70379	40.4168
28832_2#66	ERR4023279	M81	16	3	HRYC	2000	Hospitalised patient	Hospital Universitario Ramon y Cajal	Spain	Blood	no	yes	yes	yes	yes	yes	no	-3.70379	40.4168
28832_2#86	ERR4023289	M123	30	15	HRYC	2000	Hospitalised patient	Hospital Universitario Ramon y Cajal	Spain	Blood	no	no	no	yes	yes	no	no	-3.70379	40.4168
28832_2#18	ERR4023256	M287	117	28	HRYC	2001	Hospitalised patient	Hospital Universitario Ramon y Cajal	Spain	Faeces	no	no	no	yes	no	no	no	-3.70379	40.4168
28832_2#204	ERR4023348	M110	17	7	HRYC	2001	Hospitalised patient	Hospital Universitario Ramon y Cajal	Spain	Blood	no	yes	yes	yes	yes	yes	no	-3.70379	40.4168
28832_2#22	ERR4023257	M88	17	7	HRYC	2001	Hospitalised patient	Hospital Universitario Ramon y Cajal	Spain	Blood	no	yes	yes	yes	yes	yes	no	-3.70379	40.4168
28832_2#236	ERR4023364	M63	41	20	HRYC	2001	Hospitalised patient	Hospital Universitario Ramon y Cajal	Spain	Blood	no	no	no	yes	yes	no	no	-3.70379	40.4168
28832_2#273	ERR4023383	M220	16	3	HRYC	2001	Hospitalised patient	Hospital Universitario Ramon y Cajal	Spain	Blood	no	yes	yes	yes	yes	yes	no	-3.70379	40.4168
28832_2#383	ERR4023438	M157	17	7	HRYC	2001	Hospitalised patient	Hospital Universitario Ramon y Cajal	Spain	Blood	no	yes	yes	yes	yes	yes	no	-3.70379	40.4168
28832_2#115	ERR4023303	M77	126	99	HRYC	2002	Hospitalised patient	Hospital Universitario Ramon y Cajal	Spain	Blood	no	no	no	yes	no	no	no	-3.70379	40.4168
28832_2#147	ERR4023319	M38	44	22	HRYC	2002	Hospitalised patient	Hospital Universitario Ramon y Cajal	Spain	Blood	no	yes	yes	yes	yes	no	no	-3.70379	40.4168
28832_2#167	ERR4023329	M84	NA	17	HRYC	2002	Hospitalised patient	Hospital Universitario Ramon y Cajal	Spain	Blood	no	no	no	yes	no	no	no	-3.70379	40.4168
28832_2#208	ERR4023350	M80	6	2	HRYC	2002	Hospitalised patient	Hospital Universitario Ramon y Cajal	Spain	Blood	no	yes	no	yes	yes	yes	no	-3.70379	40.4168
28832_2#240	ERR4023366	M82	16	3	HRYC	2002	Hospitalised patient	Hospital Universitario Ramon y Cajal	Spain	Blood	no	yes	yes	yes	yes	yes	no	-3.70379	40.4168
28832_2#26	ERR4023259	M66	26	1	HRYC	2002	Hospitalised patient	Hospital Universitario Ramon y Cajal	Spain	Blood	no	yes	no	yes	yes	no	no	-3.70379	40.4168
28832_2#3	ERR4023248	M246	55	1	HRYC	2002	Hospitalised patient	Hospital Universitario Ramon y Cajal	Spain	Blood	no	no	no	yes	yes	no	no	-3.70379	40.4168
28832_2#306	ERR4023400	M122	34	13	HRYC	2002	Hospitalised patient	Hospital Universitario Ramon y Cajal	Spain	Blood	no	no	yes	yes	yes	no	no	-3.70379	40.4168
28832_2#319	ERR4023406	M69	16	3	HRYC	2002	Hospitalised patient	Hospital Universitario Ramon y Cajal	Spain	Blood	no	yes	yes	yes	yes	yes	no	-3.70379	40.4168
28832_2#323	ERR4023408	M93	631	47	HRYC	2002	Hospitalised patient	Hospital Universitario Ramon y Cajal	Spain	Blood	no	no	no	yes	no	no	no	-3.70379	40.4168
28832_2#347	ERR4023420	M117	282	13	HRYC	2002	Hospitalised patient	Hospital Universitario Ramon y Cajal	Spain	Blood	no	no	no	yes	no	no	no	-3.70379	40.4168
28832_2#38	ERR4023265	M58	34	13	HRYC	2002	Hospitalised patient	Hospital Universitario Ramon y Cajal	Spain	Blood	no	no	no	yes	no	no	no	-3.70379	40.4168
28832_2#54	ERR4023273	M189	82	25	HRYC	2002	Hospitalised patient	Hospital Universitario Ramon y Cajal	Spain	Blood	no	no	no	yes	yes	no	no	-3.70379	40.4168
28832_2#58	ERR4023275	M11	17	7	HRYC	2002	Hospitalised patient	Hospital Universitario Ramon y Cajal	Spain	Blood	no	yes	yes	yes	yes	yes	no	-3.70379	40.4168
28832_2#70	ERR4023281	M55	30	15	HRYC	2002	Hospitalised patient	Hospital Universitario Ramon y Cajal	Spain	Blood	no	no	no	yes	yes	no	no	-3.70379	40.4168
27725_1#351	ERR3769412	M436	9	7	HRYC	2003	Hospitalised patient	NA	Spain	Blood	yes	yes	yes	yes	yes	yes	no	-3.70379	40.4168
28832_2#127	ERR4023309	M87	2	23	HRYC	2003	Hospitalised patient	Hospital Universitario Ramon y Cajal	Spain	Blood	no	no	no	yes	no	no	no	-3.70379	40.4168
28832_2#151	ERR4023321	M29	27	34	HRYC	2003	Hospitalised patient	Hospital Universitario Ramon y Cajal	Spain	Blood	no	no	yes	yes	yes	no	no	-3.70379	40.4168
28832_2#171	ERR4023331	M18	34	13	HRYC	2003	Hospitalised patient	Hospital Universitario Ramon y Cajal	Spain	Blood	no	no	no	yes	yes	no	no	-3.70379	40.4168
28832_2#183	ERR4023337	M1	9	7	HRYC	2003	Hospitalised patient	Hospital Universitario Ramon y Cajal	Spain	Blood	no	no	no	yes	yes	no	no	-3.70379	40.4168
28832_2#212	ERR4023352	M31	16	3	HRYC	2003	Hospitalised patient	Hospital Universitario Ramon y Cajal	Spain	Blood	yes	yes	yes	yes	yes	no	no	-3.70379	40.4168
28832_2#327	ERR4023410	M99	34	13	HRYC	2003	Hospitalised patient	Hospital Universitario Ramon y Cajal	Spain	Blood	no	no	no	yes	no	no	no	-3.70379	40.4168
27688_1#15	ERR3768951	C2270	9	7	UNIV RIOJA	2004	Hospitalised patient	E. Cercenado. HospGregorio Maranon	Spain	Blood	yes	yes	yes	yes	yes	no	no	-3.70379	40.4168
28832_2#119	ERR4023305	M131	256	45	HRYC	2004	Hospitalised patient	Hospital Universitario Ramon y Cajal	Spain	Blood	no	no	yes	yes	no	no	no	-3.70379	40.4168
28832_2#131	ERR4023311	M165	17	7	HRYC	2004	Hospitalised patient	Hospital Universitario Ramon y Cajal	Spain	Blood	no	yes	yes	yes	yes	yes	no	-3.70379	40.4168
28832_2#244	ERR4023368	M187	21	5	HRYC	2004	Hospitalised patient	Hospital Universitario Ramon y Cajal	Spain	Blood	no	no	no	yes	no	no	no	-3.70379	40.4168
28832_2#290	ERR4023392	M121	9	7	HRYC	2004	Hospitalised patient	Hospital Universitario Ramon y Cajal	Spain	Blood	no	no	no	yes	no	no	no	-3.70379	40.4168
28832_2#30	ERR4023261	M109	40	1	HRYC	2004	Hospitalised patient	Hospital Universitario Ramon y Cajal	Spain	Blood	no	no	no	yes	yes	no	no	-3.70379	40.4168
28832_2#359	ERR4023426	M132	21	5	HRYC	2004	Hospitalised patient	Hospital Universitario Ramon y Cajal	Spain	Blood	no	yes	yes	yes	yes	yes	no	-3.70379	40.4168
28832_2#371	ERR4023432	M212	17	7	HRYC	2004	Hospitalised patient	Hospital Universitario Ramon y Cajal	Spain	Blood	no	yes	yes	yes	yes	yes	no	-3.70379	40.4168
28832_2#42	ERR4023267	M120	17	7	HRYC	2004	Hospitalised patient	Hospital Universitario Ramon y Cajal	Spain	Blood	no	yes	yes	yes	yes	yes	no	-3.70379	40.4168
28832_2#74	ERR4023283	M214	2	23	HRYC	2004	Hospitalised patient	Hospital Universitario Ramon y Cajal	Spain	Blood	no	yes	yes	yes	no	no	no	-3.70379	40.4168
28832_2#90	ERR4023291	M43	211	49	HRYC	2004	Hospitalised patient	Hospital Universitario Ramon y Cajal	Spain	Blood	no	yes	yes	yes	yes	yes	no	-3.70379	40.4168
27688_1#100	ERR3769029	C2288	9	7	UNIV RIOJA	2005	Hospitalised patient	E. Cercenado. HospGregorio Maranon	Spain	Blood	no	yes	yes	yes	yes	no	no	-3.70379	40.4168
28832_2#187	ERR4023339	M111	NA	170	HRYC	2005	Hospitalised patient	Hospital Universitario Ramon y Cajal	Spain	Blood	no	no	no	yes	no	no	no	-3.70379	40.4168
28832_2#216	ERR4023354	M119	22	5	HRYC	2005	Hospitalised patient	Hospital Universitario Ramon y Cajal	Spain	Blood	no	yes	yes	yes	yes	yes	no	-3.70379	40.4168
28832_2#220	ERR4023356	M151	40	1	HRYC	2005	Hospitalised patient	Hospital Universitario Ramon y Cajal	Spain	Blood	no	no	no	yes	yes	no	no	-3.70379	40.4168
28832_2#248	ERR4023370	M46	6	2	HRYC	2005	Hospitalised patient	Hospital Universitario Ramon y Cajal	Spain	Blood	no	yes	yes	yes	yes	yes	no	-3.70379	40.4168
28832_2#277	ERR4023385	M108	335	113	HRYC	2005	Hospitalised patient	Hospital Universitario Ramon y Cajal	Spain	Blood	no	no	no	yes	yes	no	no	-3.70379	40.4168
28832_2#294	ERR4023394	M65	6	2	HRYC	2005	Hospitalised patient	Hospital Universitario Ramon y Cajal	Spain	Blood	no	yes	yes	yes	yes	yes	no	-3.70379	40.4168
28832_2#310	ERR4023402	M203	6	2	HRYC	2005	Hospitalised patient	Hospital Universitario Ramon y Cajal	Spain	Blood	no	yes	yes	yes	yes	yes	no	-3.70379	40.4168
28832_2#331	ERR4023412	M142	6	2	HRYC	2005	Hospitalised patient	Hospital Universitario Ramon y Cajal	Spain	Blood	no	yes	yes	yes	yes	yes	no	-3.70379	40.4168
28832_2#34	ERR4023263	M238	47	24	HRYC	2005	Hospitalised patient	Hospital Universitario Ramon y Cajal	Spain	Blood	no	yes	yes	yes	yes	yes	no	-3.70379	40.4168
28832_2#351	ERR4023422	M26	9	7	HRYC	2005	Hospitalised patient	Hospital Universitario Ramon y Cajal	Spain	Blood	no	yes	yes	yes	yes	no	no	-3.70379	40.4168
28832_2#363	ERR4023428	M143	40	1	HRYC	2005	Hospitalised patient	Hospital Universitario Ramon y Cajal	Spain	Blood	no	yes	yes	yes	yes	yes	no	-3.70379	40.4168
28832_2#375	ERR4023434	M149	206	4	HRYC	2005	Hospitalised patient	Hospital Universitario Ramon y Cajal	Spain	Blood	no	no	no	yes	no	no	no	-3.70379	40.4168
28832_2#7	ERR4023250	M148	6	2	HRYC	2005	Hospitalised patient	Hospital Universitario Ramon y Cajal	Spain	Blood	no	yes	yes	yes	yes	yes	no	-3.70379	40.4168
28832_2#94	ERR4023293	M222	6	2	HRYC	2005	Hospitalised patient	Hospital Universitario Ramon y Cajal	Spain	Blood	no	yes	yes	yes	yes	no	no	-3.70379	40.4168
28832_2#123	ERR4023307	M33	6	2	HRYC	2006	Hospitalised patient	Hospital Universitario Ramon y Cajal	Spain	Blood	no	yes	yes	yes	yes	yes	no	-3.70379	40.4168
28832_2#135	ERR4023313	M159	81	11	HRYC	2006	Hospitalised patient	Hospital Universitario Ramon y Cajal	Spain	Blood	no	no	no	yes	no	no	no	-3.70379	40.4168
28832_2#155	ERR4023323	M218	25	4	HRYC	2006	Hospitalised patient	Hospital Universitario Ramon y Cajal	Spain	Blood	no	no	no	yes	no	no	no	-3.70379	40.4168
28832_2#175	ERR4023333	M48	NA	4	HRYC	2006	Hospitalised patient	Hospital Universitario Ramon y Cajal	Spain	Blood	no	no	no	yes	no	no	no	-3.70379	40.4168
28832_2#191	ERR4023341	M35	6	2	HRYC	2006	Hospitalised patient	Hospital Universitario Ramon y Cajal	Spain	Blood	no	yes	yes	yes	yes	no	no	-3.70379	40.4168
28832_2#224	ERR4023358	M56	6	2	HRYC	2006	Hospitalised patient	Hospital Universitario Ramon y Cajal	Spain	Blood	no	yes	yes	yes	yes	yes	no	-3.70379	40.4168
28832_2#252	ERR4023372	M83	6	2	HRYC	2006	Hospitalised patient	Hospital Universitario Ramon y Cajal	Spain	Blood	no	yes	yes	yes	yes	yes	no	-3.70379	40.4168
28832_2#257	ERR4023375	M130	6	2	HRYC	2006	Hospitalised patient	Hospital Universitario Ramon y Cajal	Spain	Blood	no	yes	yes	yes	yes	yes	no	-3.70379	40.4168
28832_2#298	ERR4023396	M57	6	2	HRYC	2006	Hospitalised patient	Hospital Universitario Ramon y Cajal	Spain	Blood	no	yes	yes	yes	yes	yes	no	-3.70379	40.4168
28832_2#46	ERR4023269	M72	6	2	HRYC	2006	Hospitalised patient	Hospital Universitario Ramon y Cajal	Spain	Blood	no	yes	yes	yes	yes	yes	no	-3.70379	40.4168
28832_2#78	ERR4023285	M227	34	13	HRYC	2006	Hospitalised patient	Hospital Universitario Ramon y Cajal	Spain	Blood	no	no	no	yes	no	no	no	-3.70379	40.4168
28832_2#98	ERR4023295	M160	6	2	HRYC	2006	Hospitalised patient	Hospital Universitario Ramon y Cajal	Spain	Blood	no	yes	yes	yes	yes	yes	no	-3.70379	40.4168
27688_1#209	ERR3769138	M164	6	2	HRYC	2007	Hospitalised patient	Hospital Universitario Ramon y Cajal	Spain	Blood	no	yes	yes	yes	yes	no	no	-3.70379	40.4168
27688_1#245	ERR3769174	M162	6	2	HRYC	2007	Hospitalised patient	Hospital Universitario Ramon y Cajal	Spain	Blood	no	yes	yes	yes	yes	no	no	-3.70379	40.4168
27688_1#274	ERR3769203	M168	23	4	HRYC	2007	Hospitalised patient	Hospital Universitario Ramon y Cajal	Spain	Blood	no	no	no	yes	yes	no	no	-3.70379	40.4168
27688_1#371	ERR3769300	M172	34	13	HRYC	2007	Hospitalised patient	Hospital Universitario Ramon y Cajal	Spain	Blood	no	no	no	yes	no	no	no	-3.70379	40.4168
27725_1#178	ERR3769369	M113	6	2	HRYC	2007	Hospitalised patient	Hospital Universitario Ramon y Cajal	Spain	Blood	no	yes	yes	yes	yes	yes	no	-3.70379	40.4168
27725_1#238	ERR3769384	M70	6	2	HRYC	2007	Hospitalised patient	Hospital Universitario Ramon y Cajal	Spain	Blood	no	yes	yes	yes	yes	yes	no	-3.70379	40.4168
27725_1#258	ERR3769389	M249	21	5	HRYC	2007	Hospitalised patient	Hospital Universitario Ramon y Cajal	Spain	Blood	no	no	no	yes	yes	no	no	-3.70379	40.4168
28832_2#256	ERR4023374	M41	6	2	HRYC	2007	Hospitalised patient	Hospital Universitario Ramon y Cajal	Spain	Blood	no	yes	yes	yes	yes	yes	no	-3.70379	40.4168
27688_1#16	ERR3768952	M5	97	4	HRYC	2008	Hospitalised patient	Hospital Universitario Ramon y Cajal	Spain	Blood	no	no	no	yes	no	no	no	-3.70379	40.4168
27688_1#189	ERR3769118	M40	6	2	HRYC	2008	Hospitalised patient	Hospital Universitario Ramon y Cajal	Spain	Blood	no	yes	yes	yes	yes	yes	no	-3.70379	40.4168
27688_1#213	ERR3769142	M137	55	1	HRYC	2008	Hospitalised patient	Hospital Universitario Ramon y Cajal	Spain	Blood	no	yes	yes	yes	yes	yes	no	-3.70379	40.4168
27688_1#249	ERR3769178	M179	34	13	HRYC	2008	Hospitalised patient	Hospital Universitario Ramon y Cajal	Spain	Blood	no	no	no	yes	yes	no	no	-3.70379	40.4168
27688_1#278	ERR3769207	M21	6	2	HRYC	2008	Hospitalised patient	Hospital Universitario Ramon y Cajal	Spain	Blood	no	yes	yes	yes	yes	yes	no	-3.70379	40.4168
27688_1#298	ERR3769227	M174	40	1	HRYC	2008	Hospitalised patient	Hospital Universitario Ramon y Cajal	Spain	Blood	no	yes	no	yes	yes	no	no	-3.70379	40.4168
27688_1#32	ERR3768964	M140	44	22	HRYC	2008	Hospitalised patient	Hospital Universitario Ramon y Cajal	Spain	Blood	no	yes	yes	yes	yes	no	no	-3.70379	40.4168
27688_1#323	ERR3769252	M71	16	3	HRYC	2008	Hospitalised patient	Hospital Universitario Ramon y Cajal	Spain	Blood	no	yes	yes	yes	yes	yes	no	-3.70379	40.4168
27688_1#60	ERR3768989	M68	102	68	HRYC	2008	Hospitalised patient	Hospital Universitario Ramon y Cajal	Spain	Blood	no	yes	yes	yes	yes	yes	no	-3.70379	40.4168
27725_1#275	ERR3769393	M182	6	2	HRYC	2008	Hospitalised patient	Hospital Universitario Ramon y Cajal	Spain	Blood	no	yes	yes	yes	yes	yes	no	-3.70379	40.4168
27725_1#279	ERR3769394	M107	16	3	HRYC	2008	Hospitalised patient	Hospital Universitario Ramon y Cajal	Spain	Blood	no	yes	yes	yes	yes	yes	no	-3.70379	40.4168
27688_1#129	ERR3769058	M360	179	9	HRYC	2009	Hospitalised patient	Hospital Universitario Ramon y Cajal	Spain	Faeces	no	no	no	yes	yes	no	no	-3.70379	40.4168
27688_1#137	ERR3769066	M374	55	1	HRYC	2009	Hospitalised patient	Hospital Universitario Ramon y Cajal	Spain	Faeces	no	yes	no	yes	yes	no	no	-3.70379	40.4168
27688_1#138	ERR3769067	M319	40	1	HRYC	2009	Hospitalised patient	Hospital Universitario Ramon y Cajal	Spain	Faeces	no	yes	yes	yes	yes	yes	no	-3.70379	40.4168
27688_1#142	ERR3769071	M377	330	32	HRYC	2009	Hospitalised patient	Hospital Universitario Ramon y Cajal	Spain	Faeces	no	yes	yes	yes	yes	yes	no	-3.70379	40.4168
27688_1#146	ERR3769075	M346	97	4	HRYC	2009	Hospitalised patient	Hospital Universitario Ramon y Cajal	Spain	Faeces	no	no	no	yes	no	no	no	-3.70379	40.4168
27688_1#161	ERR3769090	M285	6	2	HRYC	2009	Hospitalised patient	Hospital Universitario Ramon y Cajal	Spain	Faeces	no	yes	yes	yes	yes	yes	no	-3.70379	40.4168
27688_1#165	ERR3769094	M303	34	13	HRYC	2009	Hospitalised patient	Hospital Universitario Ramon y Cajal	Spain	Faeces	no	no	no	yes	no	no	no	-3.70379	40.4168
27688_1#174	ERR3769103	M354	179	9	HRYC	2009	Hospitalised patient	Hospital Universitario Ramon y Cajal	Spain	Faeces	no	yes	yes	yes	yes	no	no	-3.70379	40.4168
27688_1#190	ERR3769119	M398	333	6	HRYC	2009	Hospitalised patient	Hospital Universitario Ramon y Cajal	Spain	Faeces	no	yes	yes	yes	yes	no	no	-3.70379	40.4168
27688_1#191	ERR3769120	M364	225	64	HRYC	2009	Hospitalised patient	Hospital Universitario Ramon y Cajal	Spain	Faeces	no	no	no	yes	no	no	no	-3.70379	40.4168
27688_1#198	ERR3769127	M306	40	1	HRYC	2009	Hospitalised patient	Hospital Universitario Ramon y Cajal	Spain	Faeces	no	no	no	yes	no	no	no	-3.70379	40.4168
27688_1#211	ERR3769140	M343	82	25	HRYC	2009	Hospitalised patient	Hospital Universitario Ramon y Cajal	Spain	Faeces	no	no	no	yes	yes	no	no	-3.70379	40.4168
27688_1#219	ERR3769148	M365	225	64	HRYC	2009	Hospitalised patient	Hospital Universitario Ramon y Cajal	Spain	Faeces	no	no	no	yes	no	no	no	-3.70379	40.4168
27688_1#226	ERR3769155	M379	333	6	HRYC	2009	Hospitalised patient	Hospital Universitario Ramon y Cajal	Spain	Faeces	no	yes	yes	yes	yes	no	no	-3.70379	40.4168
27688_1#238	ERR3769167	M328	56	15	HRYC	2009	Hospitalised patient	Hospital Universitario Ramon y Cajal	Spain	Faeces	no	yes	yes	yes	yes	no	no	-3.70379	40.4168
27688_1#29	ERR3768962	M273	NA	2	HRYC	2009	Hospitalised patient	Hospital Universitario Ramon y Cajal	Spain	Faeces	no	yes	yes	yes	yes	no	no	-3.70379	40.4168
27688_1#295	ERR3769224	M334	64	8	HRYC	2009	Hospitalised patient	Hospital Universitario Ramon y Cajal	Spain	Faeces	no	no	no	yes	yes	no	no	-3.70379	40.4168
27688_1#299	ERR3769228	M279	6	2	HRYC	2009	Hospitalised patient	Hospital Universitario Ramon y Cajal	Spain	Faeces	yes	yes	yes	yes	yes	yes	no	-3.70379	40.4168
27688_1#320	ERR3769249	M373	NA	4	HRYC	2009	Hospitalised patient	Hospital Universitario Ramon y Cajal	Spain	Faeces	no	no	no	yes	yes	no	no	-3.70379	40.4168
27688_1#324	ERR3769253	M270	6	2	HRYC	2009	Hospitalised patient	Hospital Universitario Ramon y Cajal	Spain	Faeces	no	yes	yes	yes	yes	no	no	-3.70379	40.4168
27688_1#332	ERR3769261	M280	6	2	HRYC	2009	Hospitalised patient	Hospital Universitario Ramon y Cajal	Spain	Faeces	yes	yes	yes	yes	yes	yes	no	-3.70379	40.4168
27688_1#352	ERR3769281	M370	282	13	HRYC	2009	Hospitalised patient	Hospital Universitario Ramon y Cajal	Spain	Faeces	no	no	no	yes	no	no	no	-3.70379	40.4168
27688_1#356	ERR3769285	M271	6	2	HRYC	2009	Hospitalised patient	Hospital Universitario Ramon y Cajal	Spain	Faeces	no	yes	yes	yes	yes	no	no	-3.70379	40.4168
27688_1#360	ERR3769289	M344	86	56	HRYC	2009	Hospitalised patient	Hospital Universitario Ramon y Cajal	Spain	Faeces	no	no	yes	yes	yes	yes	no	-3.70379	40.4168
27688_1#4	ERR3768943	M345	86	56	HRYC	2009	Hospitalised patient	Hospital Universitario Ramon y Cajal	Spain	Faeces	no	yes	yes	yes	yes	no	no	-3.70379	40.4168
27688_1#5	ERR3768944	M288	8	8	HRYC	2009	Hospitalised patient	Hospital Universitario Ramon y Cajal	Spain	Faeces	no	no	no	yes	yes	no	no	-3.70379	40.4168
27688_1#61	ERR3768990	M366	241	35	HRYC	2009	Hospitalised patient	Hospital Universitario Ramon y Cajal	Spain	Faeces	no	no	no	yes	no	no	no	-3.70379	40.4168
27688_1#97	ERR3769026	M284	6	2	HRYC	2009	Hospitalised patient	Hospital Universitario Ramon y Cajal	Spain	Faeces	no	yes	yes	yes	yes	no	no	-3.70379	40.4168
27725_1#287	ERR3769396	M272	6	2	HRYC	2009	Hospitalised patient	Hospital Universitario Ramon y Cajal	Spain	Faeces	no	yes	yes	yes	yes	no	no	-3.70379	40.4168
27725_1#364	ERR3769415	M337	82	25	HRYC	2009	Hospitalised patient	Hospital Universitario Ramon y Cajal	Spain	Faeces	no	no	no	yes	yes	no	no	-3.70379	40.4168
27725_1#376	ERR3769418	M276	6	2	HRYC	2009	Hospitalised patient	Hospital Universitario Ramon y Cajal	Spain	Faeces	no	yes	yes	yes	yes	yes	no	-3.70379	40.4168
29594_2#100	ERR4189354	M330	268	1	HRYC	2009	Hospitalised patient	Hospital Universitario Ramon y Cajal	Spain	Faeces	no	no	yes	yes	yes	no	no	-3.70379	40.4168
29594_2#40	ERR4189322	M333	192	48	HRYC	2009	Hospitalised patient	Hospital Universitario Ramon y Cajal	Spain	Faeces	yes	yes	yes	yes	yes	no	no	-3.70379	40.4168
27688_1#20	ERR3768955	M28	64	8	HRYC	2009	Hospitalised patient	Hospital Universitario Ramon y Cajal	Spain	Blood	no	no	no	yes	yes	no	no	-3.70379	40.4168
27688_1#229	ERR3769158	M106	16	3	HRYC	2009	Hospitalised patient	Hospital Universitario Ramon y Cajal	Spain	Blood	no	no	no	yes	yes	no	no	-3.70379	40.4168
27688_1#253	ERR3769182	M254	55	1	HRYC	2009	Hospitalised patient	Hospital Universitario Ramon y Cajal	Spain	Blood	no	yes	no	yes	yes	no	no	-3.70379	40.4168
27688_1#282	ERR3769211	M253	6	2	HRYC	2009	Hospitalised patient	Hospital Universitario Ramon y Cajal	Spain	Blood	no	yes	no	yes	yes	no	no	-3.70379	40.4168
27688_1#327	ERR3769256	M7	41	20	HRYC	2009	Hospitalised patient	Hospital Universitario Ramon y Cajal	Spain	Blood	no	no	no	yes	yes	no	no	-3.70379	40.4168
27688_1#351	ERR3769280	M216	NA	81	HRYC	2009	Hospitalised patient	Hospital Universitario Ramon y Cajal	Spain	Blood	no	no	no	yes	no	no	no	-3.70379	40.4168
27688_1#36	ERR3768967	M45	179	9	HRYC	2009	Hospitalised patient	Hospital Universitario Ramon y Cajal	Spain	Blood	no	yes	yes	yes	yes	no	no	-3.70379	40.4168
27688_1#379	ERR3769308	M128	6	2	HRYC	2009	Hospitalised patient	Hospital Universitario Ramon y Cajal	Spain	Blood	no	yes	yes	yes	yes	yes	no	-3.70379	40.4168
27688_1#64	ERR3768993	M191	6	2	HRYC	2009	Hospitalised patient	Hospital Universitario Ramon y Cajal	Spain	Blood	no	yes	yes	yes	yes	yes	no	-3.70379	40.4168
27725_1#190	ERR3769372	M223	6	2	HRYC	2009	Hospitalised patient	Hospital Universitario Ramon y Cajal	Spain	Blood	no	yes	yes	yes	yes	no	no	-3.70379	40.4168
27688_1#141	ERR3769070	M310	40	1	HRYC	2010	Hospitalised patient	Hospital Universitario Ramon y Cajal	Spain	Faeces	no	no	no	yes	yes	no	no	-3.70379	40.4168
27688_1#206	ERR3769135	M324	55	1	HRYC	2010	Hospitalised patient	Hospital Universitario Ramon y Cajal	Spain	Faeces	no	no	no	yes	yes	no	no	-3.70379	40.4168
27688_1#258	ERR3769187	M275	179	9	HRYC	2010	Hospitalised patient	Hospital Universitario Ramon y Cajal	Spain	Faeces	no	no	no	yes	yes	no	no	-3.70379	40.4168
29594_2#117	ERR4189362	M298	21	5	HRYC	2010	Hospitalised patient	Hospital Universitario Ramon y Cajal	Spain	Faeces	no	no	no	yes	yes	no	no	-3.70379	40.4168
29594_2#187	ERR4189391	M342	81	11	HRYC	2010	Hospitalised patient	Hospital Universitario Ramon y Cajal	Spain	Faeces	no	no	no	yes	no	no	no	-3.70379	40.4168
27688_1#217	ERR3769146	M75	6	2	HRYC	2010	Hospitalised patient	Hospital Universitario Ramon y Cajal	Spain	Blood	no	yes	yes	yes	yes	no	no	-3.70379	40.4168
27688_1#257	ERR3769186	M198	34	13	HRYC	2010	Hospitalised patient	Hospital Universitario Ramon y Cajal	Spain	Blood	no	no	no	yes	no	no	no	-3.70379	40.4168
27688_1#286	ERR3769215	M126	25	4	HRYC	2010	Hospitalised patient	Hospital Universitario Ramon y Cajal	Spain	Blood	no	no	no	yes	no	no	no	-3.70379	40.4168
27688_1#307	ERR3769236	M194	21	5	HRYC	2010	Hospitalised patient	Hospital Universitario Ramon y Cajal	Spain	Blood	no	no	no	yes	yes	no	no	-3.70379	40.4168
27688_1#331	ERR3769260	M89	30	15	HRYC	2010	Hospitalised patient	Hospital Universitario Ramon y Cajal	Spain	Blood	no	yes	yes	yes	yes	no	no	-3.70379	40.4168
27688_1#383	ERR3769312	M124	NA	152	HRYC	2010	Hospitalised patient	Hospital Universitario Ramon y Cajal	Spain	Blood	no	no	no	yes	no	no	no	-3.70379	40.4168
27725_1#186	ERR3769371	M170	16	3	HRYC	2010	Hospitalised patient	Hospital Universitario Ramon y Cajal	Spain	Blood	no	yes	yes	yes	yes	yes	no	-3.70379	40.4168
27725_1#210	ERR3769377	M195	56	15	HRYC	2010	Hospitalised patient	Hospital Universitario Ramon y Cajal	Spain	Blood	no	no	no	yes	yes	no	no	-3.70379	40.4168
27725_1#250	ERR3769387	M202	6	2	HRYC	2010	Hospitalised patient	Hospital Universitario Ramon y Cajal	Spain	Blood	no	yes	yes	yes	yes	no	no	-3.70379	40.4168
27688_1#317	ERR3769246	M292	16	3	HRYC	2011	Hospitalised patient	Hospital Universitario Ramon y Cajal	Spain	Faeces	no	yes	yes	yes	yes	no	no	-3.70379	40.4168
29594_2#113	ERR4189360	M317	40	1	HRYC	2011	Hospitalised patient	Hospital Universitario Ramon y Cajal	Spain	Faeces	no	no	no	yes	yes	no	no	-3.70379	40.4168
29594_2#129	ERR4189368	M327	55	1	HRYC	2011	Hospitalised patient	Hospital Universitario Ramon y Cajal	Spain	Faeces	no	yes	yes	yes	yes	no	no	-3.70379	40.4168
29594_2#15	ERR4189309	M371	285	1	HRYC	2011	Hospitalised patient	Hospital Universitario Ramon y Cajal	Spain	Faeces	no	yes	yes	yes	yes	yes	no	-3.70379	40.4168
29594_2#171	ERR4189385	M357	179	9	HRYC	2011	Hospitalised patient	Hospital Universitario Ramon y Cajal	Spain	Faeces	no	no	no	yes	yes	no	no	-3.70379	40.4168
27688_1#193	ERR3769122	M153	16	3	HRYC	2011	Hospitalised patient	Hospital Universitario Ramon y Cajal	Spain	Blood	no	yes	yes	yes	yes	yes	no	-3.70379	40.4168
27688_1#261	ERR3769190	M199	191	33	HRYC	2011	Hospitalised patient	Hospital Universitario Ramon y Cajal	Spain	Blood	no	no	no	yes	yes	no	no	-3.70379	40.4168
27688_1#311	ERR3769240	M210	40	1	HRYC	2011	Hospitalised patient	Hospital Universitario Ramon y Cajal	Spain	Blood	no	no	no	yes	yes	no	no	-3.70379	40.4168
27688_1#40	ERR3768970	M60	6	2	HRYC	2011	Hospitalised patient	Hospital Universitario Ramon y Cajal	Spain	Blood	no	yes	yes	yes	yes	no	no	-3.70379	40.4168
27725_1#194	ERR3769373	M53	6	2	HRYC	2011	Hospitalised patient	Hospital Universitario Ramon y Cajal	Spain	Blood	no	yes	yes	yes	yes	no	no	-3.70379	40.4168
27725_1#214	ERR3769378	M115	179	9	HRYC	2011	Hospitalised patient	Hospital Universitario Ramon y Cajal	Spain	Blood	no	yes	yes	yes	yes	no	no	-3.70379	40.4168
27725_1#222	ERR3769380	M47	4	12	HRYC	2011	Hospitalised patient	Hospital Universitario Ramon y Cajal	Spain	Blood	no	no	no	yes	no	no	no	-3.70379	40.4168
27688_1#197	ERR3769126	M112	6	2	HRYC	2012	Hospitalised patient	Hospital Universitario Ramon y Cajal	Spain	Blood	no	yes	yes	yes	yes	no	no	-3.70379	40.4168
27688_1#24	ERR3768958	M8	NA	146	HRYC	2012	Hospitalised patient	Hospital Universitario Ramon y Cajal	Spain	Blood	no	no	yes	yes	yes	no	no	-3.70379	40.4168
27688_1#3	ERR3768942	M193	333	6	HRYC	2012	Hospitalised patient	Hospital Universitario Ramon y Cajal	Spain	Blood	no	yes	yes	yes	yes	no	no	-3.70379	40.4168
27688_1#335	ERR3769264	M156	249	41	HRYC	2012	Hospitalised patient	Hospital Universitario Ramon y Cajal	Spain	Blood	no	no	no	yes	yes	no	no	-3.70379	40.4168
27688_1#355	ERR3769284	M207	72	17	HRYC	2012	Hospitalised patient	Hospital Universitario Ramon y Cajal	Spain	Blood	no	no	no	yes	no	no	no	-3.70379	40.4168
27688_1#44	ERR3768973	M251	6	2	HRYC	2012	Hospitalised patient	Hospital Universitario Ramon y Cajal	Spain	Blood	no	yes	yes	yes	yes	no	no	-3.70379	40.4168
27688_1#72	ERR3769001	M49	6	2	HRYC	2012	Hospitalised patient	Hospital Universitario Ramon y Cajal	Spain	Blood	no	yes	yes	yes	yes	no	no	-3.70379	40.4168
27688_1#233	ERR3769162	M91	64	8	HRYC	2013	Hospitalised patient	Hospital Universitario Ramon y Cajal	Spain	Blood	no	no	yes	yes	yes	no	no	-3.70379	40.4168
27688_1#290	ERR3769219	M180	179	9	HRYC	2013	Hospitalised patient	Hospital Universitario Ramon y Cajal	Spain	Blood	no	yes	yes	yes	yes	no	no	-3.70379	40.4168
27688_1#315	ERR3769244	M114	6	2	HRYC	2013	Hospitalised patient	Hospital Universitario Ramon y Cajal	Spain	Blood	no	yes	yes	yes	yes	no	no	-3.70379	40.4168
27688_1#339	ERR3769268	M105	179	9	HRYC	2013	Hospitalised patient	Hospital Universitario Ramon y Cajal	Spain	Blood	no	yes	no	yes	yes	no	no	-3.70379	40.4168
27688_1#359	ERR3769288	M147	179	9	HRYC	2013	Hospitalised patient	Hospital Universitario Ramon y Cajal	Spain	Blood	no	yes	yes	yes	yes	no	no	-3.70379	40.4168
27688_1#8	ERR3768946	M44	6	2	HRYC	2013	Hospitalised patient	Hospital Universitario Ramon y Cajal	Spain	Blood	no	yes	yes	yes	yes	no	no	-3.70379	40.4168
27725_1#267	ERR3769391	M158	6	2	HRYC	2013	Hospitalised patient	Hospital Universitario Ramon y Cajal	Spain	Blood	no	yes	yes	yes	yes	no	no	-3.70379	40.4168
27688_1#201	ERR3769130	M206	179	9	HRYC	2014	Hospitalised patient	Hospital Universitario Ramon y Cajal	Spain	Blood	no	yes	yes	yes	yes	no	no	-3.70379	40.4168
27688_1#237	ERR3769166	M24	6	2	HRYC	2014	Hospitalised patient	Hospital Universitario Ramon y Cajal	Spain	Blood	no	yes	yes	yes	yes	no	no	-3.70379	40.4168
27688_1#319	ERR3769248	M192	489	80	HRYC	2014	Hospitalised patient	Hospital Universitario Ramon y Cajal	Spain	Blood	no	no	no	yes	no	no	no	-3.70379	40.4168
27688_1#363	ERR3769292	M181	179	9	HRYC	2014	Hospitalised patient	Hospital Universitario Ramon y Cajal	Spain	Blood	no	yes	yes	yes	yes	no	no	-3.70379	40.4168
27688_1#48	ERR3768977	M141	6	2	HRYC	2014	Hospitalised patient	Hospital Universitario Ramon y Cajal	Spain	Blood	no	yes	yes	yes	yes	yes	no	-3.70379	40.4168
27688_1#52	ERR3768981	M215	179	9	HRYC	2014	Hospitalised patient	Hospital Universitario Ramon y Cajal	Spain	Blood	no	no	yes	yes	yes	no	no	-3.70379	40.4168
27725_1#202	ERR3769375	M175	21	5	HRYC	2014	Hospitalised patient	Hospital Universitario Ramon y Cajal	Spain	Blood	no	yes	yes	yes	yes	yes	no	-3.70379	40.4168
27725_1#218	ERR3769379	M208	72	17	HRYC	2014	Hospitalised patient	Hospital Universitario Ramon y Cajal	Spain	Blood	no	no	yes	yes	yes	no	no	-3.70379	40.4168
27725_1#271	ERR3769392	M139	16	3	HRYC	2014	Hospitalised patient	Hospital Universitario Ramon y Cajal	Spain	Blood	no	yes	no	yes	yes	no	no	-3.70379	40.4168
27688_1#205	ERR3769134	M213	NA	2	HRYC	2015	Hospitalised patient	Hospital Universitario Ramon y Cajal	Spain	Blood	no	yes	yes	yes	yes	no	no	-3.70379	40.4168
27688_1#221	ERR3769150	M23	22	5	HRYC	2015	Hospitalised patient	Hospital Universitario Ramon y Cajal	Spain	Blood	no	no	no	yes	no	no	no	-3.70379	40.4168
27725_1#230	ERR3769382	M177	6	2	HRYC	2015	Hospitalised patient	Hospital Universitario Ramon y Cajal	Spain	Blood	no	yes	yes	yes	yes	no	no	-3.70379	40.4168
27725_1#234	ERR3769383	M15	NA	1	HRYC	2015	Hospitalised patient	Hospital Universitario Ramon y Cajal	Spain	Blood	no	no	no	yes	yes	no	no	-3.70379	40.4168
27725_1#246	ERR3769386	M116	6	2	HRYC	2015	Hospitalised patient	Hospital Universitario Ramon y Cajal	Spain	Blood	no	yes	no	yes	yes	no	no	-3.70379	40.4168
27688_1#12	ERR3768949	M211	191	33	HRYC	2016	Hospitalised patient	Hospital Universitario Ramon y Cajal	Spain	Blood	no	no	no	yes	yes	no	no	-3.70379	40.4168
27688_1#28	ERR3768961	M219	6	2	HRYC	2016	Hospitalised patient	Hospital Universitario Ramon y Cajal	Spain	Blood	no	yes	yes	yes	yes	no	no	-3.70379	40.4168
27688_1#367	ERR3769296	M183	268	1	HRYC	2016	Hospitalised patient	Hospital Universitario Ramon y Cajal	Spain	Blood	no	no	no	yes	yes	no	no	-3.70379	40.4168
27688_1#56	ERR3768985	M54	NA	2	HRYC	2016	Hospitalised patient	Hospital Universitario Ramon y Cajal	Spain	Blood	no	yes	yes	yes	yes	no	no	-3.70379	40.4168
27725_1#283	ERR3769395	M200	55	1	HRYC	2016	Hospitalised patient	Hospital Universitario Ramon y Cajal	Spain	Blood	no	yes	yes	yes	yes	yes	no	-3.70379	40.4168
27688_1#185	ERR3769114	Z363	306	4	UNIV RIOJA	1997	Non-hospitalised person		Spain	Faeces	no	no	yes	yes	no	no	no	-3.70379	40.4168
29594_2#103	ERR4189355	Z366	44	22	UNIV RIOJA	1997	Non-hospitalised person		Spain	Faeces	no	no	no	yes	yes	no	no	-3.70379	40.4168
29594_2#104	ERR4189356	Z391	211	49	UNIV RIOJA	1997	Non-hospitalised person		Spain	Faeces	no	no	no	yes	no	no	no	-3.70379	40.4168
29594_2#107	ERR4189357	Z409	269	4	UNIV RIOJA	1997	Non-hospitalised person		Spain	Faeces	no	no	no	yes	no	no	no	-3.70379	40.4168
29594_2#109	ERR4189358	Z424	NA	1	UNIV RIOJA	1997	Non-hospitalised person		Spain	Faeces	no	no	no	yes	yes	no	no	-3.70379	40.4168
29594_2#111	ERR4189359	Z442	239	31	UNIV RIOJA	1997	Non-hospitalised person		Spain	Faeces	no	no	no	yes	no	no	no	-3.70379	40.4168
29594_2#119	ERR4189363	Z367	489	80	UNIV RIOJA	1997	Non-hospitalised person		Spain	Faeces	no	no	no	yes	yes	no	no	-3.70379	40.4168
29594_2#121	ERR4189364	Z392	211	49	UNIV RIOJA	1997	Non-hospitalised person		Spain	Faeces	no	no	no	yes	no	no	no	-3.70379	40.4168
29594_2#123	ERR4189365	Z410	285	1	UNIV RIOJA	1997	Non-hospitalised person		Spain	Faeces	no	yes	yes	yes	yes	yes	no	-3.70379	40.4168
29594_2#125	ERR4189366	Z425	NA	1	UNIV RIOJA	1997	Non-hospitalised person		Spain	Faeces	no	no	no	yes	yes	no	no	-3.70379	40.4168
29594_2#126	ERR4189367	Z443	239	31	UNIV RIOJA	1997	Non-hospitalised person		Spain	Faeces	no	no	no	yes	no	no	no	-3.70379	40.4168
29594_2#136	ERR4189371	Z370	25	4	UNIV RIOJA	1997	Non-hospitalised person		Spain	Faeces	no	no	no	yes	no	no	no	-3.70379	40.4168
29594_2#140	ERR4189372	Z393	16	3	UNIV RIOJA	1997	Non-hospitalised person		Spain	Faeces	no	yes	yes	yes	yes	yes	no	-3.70379	40.4168
29594_2#146	ERR4189374	Z426	16	3	UNIV RIOJA	1997	Non-hospitalised person		Spain	Faeces	no	yes	yes	yes	yes	yes	no	-3.70379	40.4168
29594_2#149	ERR4189375	Z444	NA	1	UNIV RIOJA	1997	Non-hospitalised person		Spain	Faeces	no	no	no	yes	yes	no	no	-3.70379	40.4168
29594_2#158	ERR4189379	Z372	64	8	UNIV RIOJA	1997	Non-hospitalised person		Spain	Faeces	no	no	no	yes	yes	no	no	-3.70379	40.4168
29594_2#16	ERR4189310	Z378	25	4	UNIV RIOJA	1997	Non-hospitalised person		Spain	Faeces	no	no	no	yes	no	no	no	-3.70379	40.4168
29594_2#160	ERR4189380	Z394	16	3	UNIV RIOJA	1997	Non-hospitalised person		Spain	Faeces	no	yes	yes	yes	yes	yes	no	-3.70379	40.4168
29594_2#162	ERR4189381	Z412	55	1	UNIV RIOJA	1997	Non-hospitalised person		Spain	Faeces	no	no	no	yes	yes	no	no	-3.70379	40.4168
29594_2#163	ERR4406592	Z429	72	17	UNIV RIOJA	1997	Non-hospitalised person		Spain	Faeces	no	no	no	yes	no	no	no	-3.70379	40.4168
29594_2#166	ERR4189382	Z445	8	8	UNIV RIOJA	1997	Non-hospitalised person		Spain	Faeces	no	no	no	yes	yes	no	no	-3.70379	40.4168
29594_2#174	ERR4189386	Z375	21	5	UNIV RIOJA	1997	Non-hospitalised person		Spain	Faeces	no	no	no	yes	yes	no	no	-3.70379	40.4168
29594_2#175	ERR4189387	Z395	23	4	UNIV RIOJA	1997	Non-hospitalised person		Spain	Faeces	no	yes	yes	yes	yes	yes	no	-3.70379	40.4168
29594_2#179	ERR4189388	Z413	323	51	UNIV RIOJA	1997	Non-hospitalised person		Spain	Faeces	no	no	no	yes	no	no	no	-3.70379	40.4168
29594_2#18	ERR4189311	Z397	NA	4	UNIV RIOJA	1997	Non-hospitalised person		Spain	Faeces	no	no	no	yes	no	no	no	-3.70379	40.4168
29594_2#182	ERR4189389	Z430	16	3	UNIV RIOJA	1997	Non-hospitalised person		Spain	Faeces	no	yes	yes	yes	yes	yes	no	-3.70379	40.4168
29594_2#185	ERR4189390	Z446	8	8	UNIV RIOJA	1997	Non-hospitalised person		Spain	Faeces	no	no	no	yes	yes	no	no	-3.70379	40.4168
29594_2#20	ERR4189312	Z432	326	4	UNIV RIOJA	1997	Non-hospitalised person		Spain	Faeces	no	no	no	yes	no	no	no	-3.70379	40.4168
29594_2#28	ERR4189316	Z383	21	5	UNIV RIOJA	1997	Non-hospitalised person		Spain	Faeces	no	no	no	yes	yes	no	no	-3.70379	40.4168
29594_2#30	ERR4189317	Z398	NA	4	UNIV RIOJA	1997	Non-hospitalised person		Spain	Faeces	no	no	no	yes	no	no	no	-3.70379	40.4168
29594_2#33	ERR4189318	Z418	206	4	UNIV RIOJA	1997	Non-hospitalised person		Spain	Faeces	no	no	no	yes	yes	no	no	-3.70379	40.4168
29594_2#34	ERR4189319	Z434	44	22	UNIV RIOJA	1997	Non-hospitalised person		Spain	Faeces	no	yes	yes	yes	yes	no	no	-3.70379	40.4168
29594_2#41	ERR4189323	Z384	475	62	UNIV RIOJA	1997	Non-hospitalised person		Spain	Faeces	no	no	no	yes	no	no	no	-3.70379	40.4168
29594_2#42	ERR4189324	Z399	285	1	UNIV RIOJA	1997	Non-hospitalised person		Spain	Faeces	no	yes	yes	yes	yes	yes	no	-3.70379	40.4168
29594_2#43	ERR4189325	Z419	397	83	UNIV RIOJA	1997	Non-hospitalised person		Spain	Faeces	no	no	no	yes	no	no	no	-3.70379	40.4168
29594_2#44	ERR4189326	Z435	44	22	UNIV RIOJA	1997	Non-hospitalised person		Spain	Faeces	no	yes	yes	yes	yes	no	no	-3.70379	40.4168
29594_2#45	ERR4189327	Z450	25	4	UNIV RIOJA	1997	Non-hospitalised person		Spain	Faeces	no	no	no	yes	no	no	no	-3.70379	40.4168
29594_2#51	ERR4189331	Z385	475	62	UNIV RIOJA	1997	Non-hospitalised person		Spain	Faeces	no	no	no	yes	no	no	no	-3.70379	40.4168
29594_2#52	ERR4189332	Z401	23	4	UNIV RIOJA	1997	Non-hospitalised person		Spain	Faeces	no	yes	yes	yes	yes	yes	no	-3.70379	40.4168
29594_2#53	ERR4189333	Z420	397	83	UNIV RIOJA	1997	Non-hospitalised person		Spain	Faeces	no	no	no	yes	no	no	no	-3.70379	40.4168
29594_2#55	ERR4189334	Z438	72	17	UNIV RIOJA	1997	Non-hospitalised person		Spain	Faeces	no	no	no	yes	no	no	no	-3.70379	40.4168
29594_2#56	ERR4189335	Z451	21	5	UNIV RIOJA	1997	Non-hospitalised person		Spain	Faeces	no	no	no	yes	yes	no	no	-3.70379	40.4168
29594_2#63	ERR4189339	Z364	306	4	UNIV RIOJA	1997	Non-hospitalised person		Spain	Faeces	no	no	yes	yes	no	no	no	-3.70379	40.4168
29594_2#67	ERR4189340	Z389	269	4	UNIV RIOJA	1997	Non-hospitalised person		Spain	Faeces	no	no	no	yes	no	no	no	-3.70379	40.4168
29594_2#71	ERR4189341	Z402	285	1	UNIV RIOJA	1997	Non-hospitalised person		Spain	Faeces	no	yes	yes	yes	yes	yes	no	-3.70379	40.4168
29594_2#73	ERR4189342	Z421	NA	1	UNIV RIOJA	1997	Non-hospitalised person		Spain	Faeces	no	no	no	yes	yes	no	no	-3.70379	40.4168
29594_2#75	ERR4189343	Z439	239	31	UNIV RIOJA	1997	Non-hospitalised person		Spain	Faeces	no	no	no	yes	yes	no	no	-3.70379	40.4168
29594_2#84	ERR4189347	Z365	489	80	UNIV RIOJA	1997	Non-hospitalised person		Spain	Faeces	no	no	no	yes	yes	no	no	-3.70379	40.4168
29594_2#86	ERR4189348	Z390	269	4	UNIV RIOJA	1997	Non-hospitalised person		Spain	Faeces	no	no	no	yes	no	no	no	-3.70379	40.4168
29594_2#89	ERR4189349	Z408	25	4	UNIV RIOJA	1997	Non-hospitalised person		Spain	Faeces	no	no	no	yes	no	no	no	-3.70379	40.4168
29594_2#90	ERR4189350	Z423	NA	1	UNIV RIOJA	1997	Non-hospitalised person		Spain	Faeces	no	no	no	yes	yes	no	no	-3.70379	40.4168
29594_2#94	ERR4189351	Z440	239	31	UNIV RIOJA	1997	Non-hospitalised person		Spain	Faeces	no	no	no	yes	yes	no	no	-3.70379	40.4168
28832_2#120	ERR4023306	M562	NA	108	HRYC	2000	Non-hospitalised person		Spain	Faeces	no	yes	yes	yes	no	no	no	-3.70379	40.4168
28832_2#124	ERR4023308	M555	25	4	HRYC	2000	Non-hospitalised person		Spain	Faeces	no	no	no	yes	no	no	no	-3.70379	40.4168
28832_2#156	ERR4023324	M556	32	12	HRYC	2000	Non-hospitalised person		Spain	Faeces	no	yes	yes	yes	yes	no	no	-3.70379	40.4168
28832_2#188	ERR4023340	M557	47	24	HRYC	2000	Non-hospitalised person		Spain	Faeces	no	yes	yes	yes	yes	yes	no	-3.70379	40.4168
28832_2#213	ERR4023353	M547	40	1	HRYC	2000	Non-hospitalised person		Spain	Faeces	no	yes	no	yes	yes	no	no	-3.70379	40.4168
28832_2#237	ERR4023365	M558	21	5	HRYC	2000	Non-hospitalised person		Spain	Faeces	no	no	no	yes	yes	no	no	-3.70379	40.4168
28832_2#241	ERR4023367	M559	40	1	HRYC	2000	Non-hospitalised person		Spain	Faeces	no	yes	yes	yes	yes	yes	no	-3.70379	40.4168
28832_2#245	ERR4023369	M563	225	64	HRYC	2000	Non-hospitalised person		Spain	Faeces	no	no	no	yes	no	no	no	-3.70379	40.4168
28832_2#249	ERR4023371	M538	281	23	HRYC	2000	Non-hospitalised person		Spain	Faeces	no	yes	yes	yes	no	no	no	-3.70379	40.4168
28832_2#27	ERR4023260	M552	25	4	HRYC	2000	Non-hospitalised person		Spain	Faeces	no	no	no	yes	yes	no	no	-3.70379	40.4168
28832_2#284	ERR4023388	M548	860	44	HRYC	2000	Non-hospitalised person		Spain	Faeces	no	no	no	yes	yes	no	no	-3.70379	40.4168
28832_2#305	ERR4023399	M535	373	73	HRYC	2000	Non-hospitalised person		Spain	Faeces	no	no	no	no	no	no	no	-3.70379	40.4168
28832_2#313	ERR4023403	M549	860	44	HRYC	2000	Non-hospitalised person		Spain	Faeces	no	no	no	yes	yes	no	no	-3.70379	40.4168
28832_2#338	ERR4023415	M536	6	2	HRYC	2000	Non-hospitalised person		Spain	Faeces	no	yes	no	yes	yes	yes	no	-3.70379	40.4168
28832_2#342	ERR4023417	M560	6	2	HRYC	2000	Non-hospitalised person		Spain	Faeces	no	yes	no	yes	yes	yes	no	-3.70379	40.4168
28832_2#346	ERR4023419	M550	860	44	HRYC	2000	Non-hospitalised person		Spain	Faeces	no	no	no	yes	yes	no	no	-3.70379	40.4168
28832_2#370	ERR4023431	M537	40	1	HRYC	2000	Non-hospitalised person		Spain	Faeces	no	yes	no	yes	yes	no	no	-3.70379	40.4168
28832_2#378	ERR4023435	M551	47	24	HRYC	2000	Non-hospitalised person		Spain	Faeces	no	yes	yes	yes	yes	yes	no	-3.70379	40.4168
28832_2#59	ERR4023276	M553	25	4	HRYC	2000	Non-hospitalised person		Spain	Faeces	no	no	no	yes	no	no	no	-3.70379	40.4168
28832_2#87	ERR4023290	M561	25	4	HRYC	2000	Non-hospitalised person		Spain	Faeces	no	no	no	yes	no	no	no	-3.70379	40.4168
28832_2#91	ERR4023292	M554	25	4	HRYC	2000	Non-hospitalised person		Spain	Faeces	no	no	no	yes	no	no	no	-3.70379	40.4168
29594_2#115	ERR4189361	M544	6	2	HRYC	2000	Non-hospitalised person		Spain	Faeces	no	yes	no	yes	yes	yes	no	-3.70379	40.4168
29594_2#130	ERR4189369	M545	140	173	HRYC	2000	Non-hospitalised person		Spain	Faeces	no	no	no	yes	no	no	no	-3.70379	40.4168
29594_2#153	ERR4189377	M546	47	24	HRYC	2000	Non-hospitalised person		Spain	Faeces	no	yes	yes	yes	yes	yes	no	-3.70379	40.4168
29594_2#24	ERR4189313	M539	16	3	HRYC	2000	Non-hospitalised person		Spain	Faeces	no	yes	yes	yes	yes	no	no	-3.70379	40.4168
29594_2#46	ERR4189328	M540	30	15	HRYC	2000	Non-hospitalised person		Spain	Faeces	no	yes	yes	yes	yes	no	no	-3.70379	40.4168
29594_2#58	ERR4189336	M541	40	1	HRYC	2000	Non-hospitalised person		Spain	Faeces	no	yes	yes	yes	yes	yes	no	-3.70379	40.4168
29594_2#79	ERR4189345	M542	168	17	HRYC	2000	Non-hospitalised person		Spain	Faeces	no	no	no	yes	no	no	no	-3.70379	40.4168
29594_2#99	ERR4189353	M543	44	22	HRYC	2000	Non-hospitalised person		Spain	Faeces	no	no	no	yes	yes	no	no	-3.70379	40.4168
27725_1#124	ERR3769355	C4083	23	4	UNIV RIOJA	2007	Non-hospitalised person		Spain	Faeces	no	no	no	yes	yes	no	no	-3.70379	40.4168
27688_1#105	ERR3769034	M369	269	4	HRYC	2009	Non-hospitalised person		Spain	Faeces	no	no	no	yes	no	no	no	-3.70379	40.4168
27688_1#109	ERR3769038	M309	40	1	HRYC	2009	Non-hospitalised person		Spain	Faeces	no	no	no	yes	yes	no	no	-3.70379	40.4168
27688_1#118	ERR3769047	M359	179	9	HRYC	2009	Non-hospitalised person		Spain	Faeces	no	no	no	yes	yes	no	no	-3.70379	40.4168
27688_1#133	ERR3769062	M301	25	4	HRYC	2009	Non-hospitalised person		Spain	Faeces	no	no	no	yes	no	no	no	-3.70379	40.4168
27688_1#169	ERR3769098	M375	323	51	HRYC	2009	Non-hospitalised person		Spain	Faeces	no	no	no	yes	no	no	no	-3.70379	40.4168
27688_1#173	ERR3769102	M311	40	1	HRYC	2009	Non-hospitalised person		Spain	Faeces	no	no	no	yes	no	no	no	-3.70379	40.4168
27688_1#187	ERR3769116	M384	379	15	HRYC	2009	Non-hospitalised person		Spain	Faeces	no	yes	yes	yes	yes	no	no	-3.70379	40.4168
27688_1#222	ERR3769151	M395	255	145	HRYC	2009	Non-hospitalised person		Spain	Faeces	no	no	no	yes	no	no	no	-3.70379	40.4168
27688_1#239	ERR3769168	M367	268	1	HRYC	2009	Non-hospitalised person		Spain	Faeces	no	no	no	yes	yes	no	no	-3.70379	40.4168
27688_1#25	ERR3768959	M376	330	32	HRYC	2009	Non-hospitalised person		Spain	Faeces	no	yes	yes	yes	no	no	no	-3.70379	40.4168
27688_1#251	ERR3769180	M351	179	9	HRYC	2009	Non-hospitalised person		Spain	Faeces	no	no	no	yes	yes	no	no	-3.70379	40.4168
27688_1#254	ERR3769183	M378	761	147	HRYC	2009	Non-hospitalised person		Spain	Faeces	no	no	no	yes	no	no	no	-3.70379	40.4168
27688_1#255	ERR3769184	M399	520	148	HRYC	2009	Non-hospitalised person		Spain	Faeces	no	no	no	no	no	no	no	-3.70379	40.4168
27688_1#259	ERR3769188	M385	81	11	HRYC	2009	Non-hospitalised person		Spain	Faeces	no	no	no	yes	yes	no	no	-3.70379	40.4168
27688_1#262	ERR3769191	M332	64	8	HRYC	2009	Non-hospitalised person		Spain	Faeces	no	no	yes	yes	yes	no	no	-3.70379	40.4168
27688_1#270	ERR3769199	M335	72	17	HRYC	2009	Non-hospitalised person		Spain	Faeces	no	no	no	yes	no	no	no	-3.70379	40.4168
27688_1#271	ERR3769200	M400	521	149	HRYC	2009	Non-hospitalised person		Spain	Faeces	no	no	no	yes	no	no	no	-3.70379	40.4168
27688_1#287	ERR3769216	M385_2	9	7	HRYC	2009	Non-hospitalised person		Spain	Faeces	no	yes	yes	yes	yes	no	no	-3.70379	40.4168
27688_1#288	ERR3769217	M353	179	9	HRYC	2009	Non-hospitalised person		Spain	Faeces	no	yes	yes	yes	yes	no	no	-3.70379	40.4168
27688_1#291	ERR3769220	M295	19	21	HRYC	2009	Non-hospitalised person		Spain	Faeces	no	no	no	yes	yes	no	no	-3.70379	40.4168
27688_1#296	ERR3769225	M392	514	8	HRYC	2009	Non-hospitalised person		Spain	Faeces	no	no	no	yes	no	no	no	-3.70379	40.4168
27688_1#309	ERR3769238	M355	179	9	HRYC	2009	Non-hospitalised person		Spain	Faeces	no	yes	no	yes	yes	no	no	-3.70379	40.4168
27688_1#313	ERR3769242	M314	40	1	HRYC	2009	Non-hospitalised person		Spain	Faeces	no	no	no	yes	no	no	no	-3.70379	40.4168
27688_1#328	ERR3769257	M338	72	17	HRYC	2009	Non-hospitalised person		Spain	Faeces	no	no	no	yes	no	no	no	-3.70379	40.4168
27688_1#33	ERR3768965	M349	141	42	HRYC	2009	Non-hospitalised person		Spain	Faeces	no	no	no	yes	yes	no	no	-3.70379	40.4168
27688_1#336	ERR3769265	M362	191	33	HRYC	2009	Non-hospitalised person		Spain	Faeces	no	no	no	yes	yes	no	no	-3.70379	40.4168
27688_1#364	ERR3769293	M281	6	2	HRYC	2009	Non-hospitalised person		Spain	Faeces	yes	yes	yes	yes	yes	yes	no	-3.70379	40.4168
27688_1#368	ERR3769297	M381	508	4	HRYC	2009	Non-hospitalised person		Spain	Faeces	no	no	no	yes	yes	no	no	-3.70379	40.4168
27688_1#37	ERR3768968	M289	16	3	HRYC	2009	Non-hospitalised person		Spain	Faeces	no	yes	yes	yes	yes	yes	no	-3.70379	40.4168
27688_1#384	ERR3769313	M350	168	17	HRYC	2009	Non-hospitalised person		Spain	Faeces	no	no	no	yes	no	no	no	-3.70379	40.4168
27688_1#53	ERR3768982	M372	58	10	HRYC	2009	Non-hospitalised person		Spain	Faeces	no	no	no	yes	yes	no	no	-3.70379	40.4168
27688_1#65	ERR3768994	M300	25	4	HRYC	2009	Non-hospitalised person		Spain	Faeces	no	no	no	yes	no	no	no	-3.70379	40.4168
27688_1#69	ERR3768998	M290	16	3	HRYC	2009	Non-hospitalised person		Spain	Faeces	no	yes	yes	yes	yes	no	no	-3.70379	40.4168
27688_1#89	ERR3769018	M316	40	1	HRYC	2009	Non-hospitalised person		Spain	Faeces	no	no	no	yes	yes	no	no	-3.70379	40.4168
27688_1#9	ERR3768947	M382	26	1	HRYC	2009	Non-hospitalised person		Spain	Faeces	no	no	yes	yes	yes	no	no	-3.70379	40.4168
27725_1#291	ERR3769397	M388	34	13	HRYC	2009	Non-hospitalised person		Spain	Faeces	no	no	no	yes	yes	no	no	-3.70379	40.4168
27725_1#299	ERR3769399	M325	55	1	HRYC	2009	Non-hospitalised person		Spain	Faeces	no	yes	yes	yes	yes	no	no	-3.70379	40.4168
27725_1#303	ERR3769400	M318_2	40	1	HRYC	2009	Non-hospitalised person		Spain	Faeces	no	no	yes	yes	yes	no	no	-3.70379	40.4168
27725_1#327	ERR3769406	M320	40	1	HRYC	2009	Non-hospitalised person		Spain	Faeces	no	no	no	yes	yes	no	no	-3.70379	40.4168
27725_1#331	ERR3769407	M380	55	1	HRYC	2009	Non-hospitalised person		Spain	Faeces	no	yes	no	yes	yes	yes	no	-3.70379	40.4168
27725_1#335	ERR3769408	M347	116	19	HRYC	2009	Non-hospitalised person		Spain	Faeces	no	yes	yes	yes	yes	yes	no	-3.70379	40.4168
27725_1#36	ERR3769331	M293	16	3	HRYC	2009	Non-hospitalised person		Spain	Faeces	no	yes	yes	yes	yes	yes	no	-3.70379	40.4168
27725_1#380	ERR3769419	M394	515	14	HRYC	2009	Non-hospitalised person		Spain	Faeces	no	no	no	yes	no	yes	no	-3.70379	40.4168
28832_2#83	ERR4023288	M308_2	720	23	HRYC	2009	Non-hospitalised person		Spain	Faeces	no	yes	yes	yes	no	no	no	-3.70379	40.4168
29594_2#81	ERR4189346	M297	21	16	HRYC	2009	Non-hospitalised person		Spain	Faeces	no	no	no	yes	yes	no	no	-3.70379	40.4168
27688_1#276	ERR3769205	M390	34	13	HRYC	2010	Non-hospitalised person		Spain	Faeces	no	no	no	yes	no	no	no	-3.70379	40.4168
29594_2#167	ERR4189383	M339	74	53	HRYC	2010	Non-hospitalised person		Spain	Faeces	no	no	no	yes	no	no	no	-3.70379	40.4168
29594_2#38	ERR4189320	M291	16	3	HRYC	2010	Non-hospitalised person		Spain	Faeces	no	yes	yes	yes	yes	yes	no	-3.70379	40.4168
29594_2#77	ERR4189344	M305	35	29	HRYC	2010	Non-hospitalised person		Spain	Faeces	no	yes	yes	yes	yes	no	no	-3.70379	40.4168
28832_2#10	ERR4023251	M579	97	4	HRYC	2011	Non-hospitalised person		Spain	Faeces	no	no	no	yes	no	no	no	-3.70379	40.4168
28832_2#103	ERR4023298	M568	602	4	HRYC	2011	Non-hospitalised person		Spain	Faeces	no	no	no	yes	no	no	no	-3.70379	40.4168
28832_2#107	ERR4023300	M581	34	13	HRYC	2011	Non-hospitalised person		Spain	Faeces	no	no	no	yes	yes	no	no	-3.70379	40.4168
28832_2#11	ERR4023252	M565	147	61	HRYC	2011	Non-hospitalised person		Spain	Faeces	no	no	no	yes	no	no	no	-3.70379	40.4168
28832_2#112	ERR4023302	M594	64	8	HRYC	2011	Non-hospitalised person		Spain	Faeces	no	no	no	yes	yes	no	no	-3.70379	40.4168
28832_2#136	ERR4023314	M569	97	4	HRYC	2011	Non-hospitalised person		Spain	Faeces	no	no	no	yes	no	no	no	-3.70379	40.4168
28832_2#14	ERR4023254	M591	25	4	HRYC	2011	Non-hospitalised person		Spain	Faeces	no	no	yes	yes	no	no	no	-3.70379	40.4168
28832_2#140	ERR4023316	M582	23	4	HRYC	2011	Non-hospitalised person		Spain	Faeces	no	no	no	yes	yes	no	no	-3.70379	40.4168
28832_2#144	ERR4023318	M595	64	8	HRYC	2011	Non-hospitalised person		Spain	Faeces	no	no	no	yes	yes	no	no	-3.70379	40.4168
28832_2#168	ERR4023330	M570	40	1	HRYC	2011	Non-hospitalised person		Spain	Faeces	no	no	no	yes	no	no	no	-3.70379	40.4168
28832_2#172	ERR4023332	M583	16	3	HRYC	2011	Non-hospitalised person		Spain	Faeces	no	no	no	yes	yes	no	no	-3.70379	40.4168
28832_2#176	ERR4023334	M596	40	1	HRYC	2011	Non-hospitalised person		Spain	Faeces	no	yes	no	yes	yes	no	no	-3.70379	40.4168
28832_2#200	ERR4023346	M571	124	116	HRYC	2011	Non-hospitalised person		Spain	Faeces	no	no	no	yes	no	no	no	-3.70379	40.4168
28832_2#201	ERR4023347	M584	16	3	HRYC	2011	Non-hospitalised person		Spain	Faeces	no	no	no	yes	yes	no	no	-3.70379	40.4168
28832_2#229	ERR4023361	M572	124	116	HRYC	2011	Non-hospitalised person		Spain	Faeces	no	no	no	yes	no	no	no	-3.70379	40.4168
28832_2#233	ERR4023363	M586	34	13	HRYC	2011	Non-hospitalised person		Spain	Faeces	no	no	no	yes	no	no	no	-3.70379	40.4168
28832_2#268	ERR4023380	M574	NA	44	HRYC	2011	Non-hospitalised person		Spain	Faeces	no	no	no	yes	yes	no	no	-3.70379	40.4168
28832_2#272	ERR4023382	M587	NA	5	HRYC	2011	Non-hospitalised person		Spain	Faeces	no	no	no	yes	yes	no	no	-3.70379	40.4168
28832_2#288	ERR4023390	M573	23	4	HRYC	2011	Non-hospitalised person		Spain	Faeces	no	no	no	yes	no	no	no	-3.70379	40.4168
28832_2#297	ERR4023395	M575	NA	44	HRYC	2011	Non-hospitalised person		Spain	Faeces	no	no	no	yes	yes	no	no	-3.70379	40.4168
28832_2#301	ERR4023397	M588	16	3	HRYC	2011	Non-hospitalised person		Spain	Faeces	no	yes	yes	yes	yes	yes	no	-3.70379	40.4168
28832_2#318	ERR4023405	M577	282	13	HRYC	2011	Non-hospitalised person		Spain	Faeces	no	no	no	yes	no	no	no	-3.70379	40.4168
28832_2#330	ERR4023411	M576	4	12	HRYC	2011	Non-hospitalised person		Spain	Faeces	no	yes	yes	yes	yes	yes	no	-3.70379	40.4168
28832_2#334	ERR4023413	M589	145	16	HRYC	2011	Non-hospitalised person		Spain	Faeces	no	no	no	yes	no	no	no	-3.70379	40.4168
28832_2#350	ERR4023421	M585	60	1	HRYC	2011	Non-hospitalised person		Spain	Faeces	no	no	yes	yes	yes	yes	no	-3.70379	40.4168
28832_2#362	ERR4023427	M578	97	4	HRYC	2011	Non-hospitalised person		Spain	Faeces	no	no	no	yes	no	no	no	-3.70379	40.4168
28832_2#366	ERR4023429	M590	179	9	HRYC	2011	Non-hospitalised person		Spain	Faeces	no	yes	yes	yes	yes	no	no	-3.70379	40.4168
28832_2#39	ERR4023266	M566	206	4	HRYC	2011	Non-hospitalised person		Spain	Faeces	no	no	no	yes	no	no	no	-3.70379	40.4168
28832_2#47	ERR4023270	M592	25	4	HRYC	2011	Non-hospitalised person		Spain	Faeces	no	no	yes	yes	no	no	no	-3.70379	40.4168
28832_2#6	ERR4023249	M564	273	52	HRYC	2011	Non-hospitalised person		Spain	Faeces	no	no	no	yes	no	no	no	-3.70379	40.4168
28832_2#71	ERR4023282	M567	602	4	HRYC	2011	Non-hospitalised person		Spain	Faeces	no	no	no	yes	no	no	no	-3.70379	40.4168
28832_2#75	ERR4023284	M580	21	5	HRYC	2011	Non-hospitalised person		Spain	Faeces	no	no	no	yes	yes	no	no	-3.70379	40.4168
28832_2#79	ERR4023286	M593	25	4	HRYC	2011	Non-hospitalised person		Spain	Faeces	no	no	yes	yes	no	no	no	-3.70379	40.4168
29594_2#95	ERR4189352	M315	40	1	HRYC	2011	Non-hospitalised person		Spain	Faeces	no	no	no	yes	yes	no	no	-3.70379	40.4168
28832_2#128	ERR4023310	M407	141	42	HRYC	2012	Non-hospitalised person		Spain	Faeces	no	no	no	yes	yes	no	no	-3.70379	40.4168
28832_2#132	ERR4023312	M419	97	4	HRYC	2012	Non-hospitalised person		Spain	Faeces	no	no	no	yes	no	no	no	-3.70379	40.4168
28832_2#160	ERR4023326	M408	64	8	HRYC	2012	Non-hospitalised person		Spain	Faeces	no	no	no	yes	yes	no	no	-3.70379	40.4168
28832_2#164	ERR4023328	M420	147	61	HRYC	2012	Non-hospitalised person		Spain	Faeces	no	no	no	yes	no	no	no	-3.70379	40.4168
28832_2#192	ERR4023342	M409	64	8	HRYC	2012	Non-hospitalised person		Spain	Faeces	no	no	no	yes	yes	no	no	-3.70379	40.4168
28832_2#196	ERR4023344	M421	283	4	HRYC	2012	Non-hospitalised person		Spain	Faeces	no	no	no	yes	yes	no	no	-3.70379	40.4168
28832_2#2	ERR4023247	M415	NA	31	HRYC	2012	Non-hospitalised person		Spain	Faeces	no	no	no	yes	yes	no	no	-3.70379	40.4168
28832_2#205	ERR4023349	M401	16	3	HRYC	2012	Non-hospitalised person		Spain	Faeces	no	yes	yes	yes	yes	yes	no	-3.70379	40.4168
28832_2#221	ERR4023357	M410	147	61	HRYC	2012	Non-hospitalised person		Spain	Faeces	no	no	no	yes	no	no	no	-3.70379	40.4168
28832_2#225	ERR4023359	M422	40	1	HRYC	2012	Non-hospitalised person		Spain	Faeces	no	yes	yes	yes	yes	yes	no	-3.70379	40.4168
28832_2#260	ERR4023376	M411	179	9	HRYC	2012	Non-hospitalised person		Spain	Faeces	no	no	no	yes	yes	no	no	-3.70379	40.4168
28832_2#264	ERR4023378	M423	NA	44	HRYC	2012	Non-hospitalised person		Spain	Faeces	no	no	no	yes	yes	no	no	-3.70379	40.4168
28832_2#276	ERR4023384	M402	25	4	HRYC	2012	Non-hospitalised person		Spain	Faeces	no	no	yes	yes	no	no	no	-3.70379	40.4168
28832_2#289	ERR4023391	M412	179	9	HRYC	2012	Non-hospitalised person		Spain	Faeces	no	no	no	yes	yes	no	no	-3.70379	40.4168
28832_2#293	ERR4023393	M424	21	16	HRYC	2012	Non-hospitalised person		Spain	Faeces	no	no	no	yes	no	no	no	-3.70379	40.4168
28832_2#31	ERR4023262	M404	40	1	HRYC	2012	Non-hospitalised person		Spain	Faeces	no	no	no	yes	no	no	no	-3.70379	40.4168
28832_2#322	ERR4023407	M413	NA	14	HRYC	2012	Non-hospitalised person		Spain	Faeces	no	no	yes	yes	no	no	no	-3.70379	40.4168
28832_2#326	ERR4023409	M425	16	3	HRYC	2012	Non-hospitalised person		Spain	Faeces	no	yes	yes	yes	yes	no	no	-3.70379	40.4168
28832_2#35	ERR4023264	M416	NA	172	HRYC	2012	Non-hospitalised person		Spain	Faeces	no	no	no	yes	no	no	no	-3.70379	40.4168
28832_2#354	ERR4023423	M414	21	5	HRYC	2012	Non-hospitalised person		Spain	Faeces	no	no	no	yes	yes	no	no	-3.70379	40.4168
28832_2#358	ERR4023425	M426	273	52	HRYC	2012	Non-hospitalised person		Spain	Faeces	no	no	no	yes	no	no	no	-3.70379	40.4168
28832_2#382	ERR4023437	M403	9	7	HRYC	2012	Non-hospitalised person		Spain	Faeces	no	yes	yes	yes	yes	yes	no	-3.70379	40.4168
28832_2#63	ERR4023278	M405	40	1	HRYC	2012	Non-hospitalised person		Spain	Faeces	no	no	no	yes	no	no	no	-3.70379	40.4168
28832_2#67	ERR4023280	M417	168	17	HRYC	2012	Non-hospitalised person		Spain	Faeces	no	no	no	yes	no	no	no	-3.70379	40.4168
28832_2#95	ERR4023294	M406	915	50	HRYC	2012	Non-hospitalised person		Spain	Faeces	no	no	yes	yes	yes	yes	no	-3.70379	40.4168
28832_2#99	ERR4023296	M418	97	4	HRYC	2012	Non-hospitalised person		Spain	Faeces	no	no	no	yes	no	no	no	-3.70379	40.4168
28832_2#116	ERR4023304	M597	NA	4	HRYC	2013	Non-hospitalised person		Spain	Faeces	no	no	no	yes	yes	no	no	-3.70379	40.4168
28832_2#148	ERR4023320	M598	720	23	HRYC	2013	Non-hospitalised person		Spain	Faeces	no	yes	yes	yes	no	no	no	-3.70379	40.4168
28832_2#152	ERR4023322	M606	21	16	HRYC	2013	Non-hospitalised person		Spain	Faeces	no	no	no	yes	no	no	no	-3.70379	40.4168
28832_2#180	ERR4023336	M599	NA	30	HRYC	2013	Non-hospitalised person		Spain	Faeces	no	no	no	yes	no	no	no	-3.70379	40.4168
28832_2#209	ERR4023351	M600	6	2	HRYC	2013	Non-hospitalised person		Spain	Faeces	no	yes	yes	yes	yes	yes	no	-3.70379	40.4168
28832_2#23	ERR4023258	M604	NA	58	HRYC	2013	Non-hospitalised person		Spain	Faeces	no	no	no	yes	no	no	no	-3.70379	40.4168
28832_2#280	ERR4023386	M601	720	23	HRYC	2013	Non-hospitalised person		Spain	Faeces	no	yes	yes	yes	no	no	no	-3.70379	40.4168
28832_2#309	ERR4023401	M602	NA	58	HRYC	2013	Non-hospitalised person		Spain	Faeces	no	no	no	yes	no	no	no	-3.70379	40.4168
28832_2#374	ERR4023433	M603	NA	58	HRYC	2013	Non-hospitalised person		Spain	Faeces	no	no	no	yes	no	no	no	-3.70379	40.4168
28832_2#51	ERR4023272	M607	19	21	HRYC	2013	Non-hospitalised person		Spain	Faeces	no	no	no	yes	yes	no	no	-3.70379	40.4168
28832_2#55	ERR4023274	M605	281	23	HRYC	2013	Non-hospitalised person		Spain	Faeces	no	yes	yes	yes	no	no	no	-3.70379	40.4168
26975_1#139	ERR4406096	E02828	19	21	UMCU	1996	Hospitalised patient	LUMC	the-Netherlands	Blood	no	yes	yes	yes	yes	yes	no	4.89517	52.3702
26975_1#140	ERR4406097	E02830	40	1	UMCU	1996	Hospitalised patient	LUMC	the-Netherlands	Blood	no	yes	no	yes	yes	no	no	4.89517	52.3702
26975_1#141	ERR4406098	E02831	NA	2	UMCU	1996	Hospitalised patient	LUMC	the-Netherlands	Blood	no	yes	yes	yes	yes	yes	no	4.89517	52.3702
26975_1#142	ERR4406099	E02832	6	2	UMCU	1996	Hospitalised patient	LUMC	the-Netherlands	Blood	no	no	yes	yes	yes	no	no	4.89517	52.3702
26975_1#143	ERR4406100	E02833	NA	47	UMCU	1996	Hospitalised patient	LUMC	the-Netherlands	Blood	no	no	no	yes	no	no	no	4.89517	52.3702
26975_1#187	ERR4406144	E03205	28	6	UMCU	1996	Hospitalised patient	VUMC	the-Netherlands	Blood	no	yes	yes	yes	yes	yes	no	4.89517	52.3702
26975_1#269	ERR4406226	E03818	6	2	UMCU	1996	Hospitalised patient	Erasmus MC	the-Netherlands	Blood	no	yes	yes	yes	yes	no	no	4.89517	52.3702
26975_1#270	ERR4406227	E03819	44	22	UMCU	1996	Hospitalised patient	Erasmus MC	the-Netherlands	Blood	no	no	no	yes	yes	no	no	4.89517	52.3702
26975_1#271	ERR4406228	E03820	21	5	UMCU	1996	Hospitalised patient	Erasmus MC	the-Netherlands	Blood	no	no	no	yes	yes	no	no	4.89517	52.3702
26975_1#272	ERR4406229	E03821	19	21	UMCU	1996	Hospitalised patient	Erasmus MC	the-Netherlands	Blood	no	yes	yes	yes	yes	yes	no	4.89517	52.3702
26975_2#207	ERR4406547	E03210	159	18	UMCU	1996	Hospitalised patient	VUMC	the-Netherlands	Blood	no	yes	yes	yes	yes	no	no	4.89517	52.3702
26975_2#208	ERR4406548	E03212	NA	35	UMCU	1996	Hospitalised patient	VUMC	the-Netherlands	Blood	no	no	no	yes	no	no	no	4.89517	52.3702
26975_1#113	ERR4406070	E02653	6	2	UMCU	1999	Hospitalised patient	Radboud UMC	the-Netherlands	Blood	no	yes	yes	yes	yes	no	no	4.89517	52.3702
26975_1#114	ERR4406071	E02669	871	117	UMCU	1999	Hospitalised patient	Radboud UMC	the-Netherlands	Blood	no	no	no	yes	no	no	no	4.89517	52.3702
26975_1#115	ERR4406072	E02670	40	1	UMCU	1999	Hospitalised patient	Radboud UMC	the-Netherlands	Blood	no	yes	yes	yes	yes	yes	no	4.89517	52.3702
26975_1#116	ERR4406073	E02671	21	5	UMCU	1999	Hospitalised patient	Radboud UMC	the-Netherlands	Blood	no	no	yes	yes	no	no	no	4.89517	52.3702
26975_1#144	ERR4406101	E02852	159	18	UMCU	1999	Hospitalised patient	LUMC	the-Netherlands	Blood	no	yes	yes	yes	yes	no	no	4.89517	52.3702
26975_1#147	ERR4406104	E02856	102	68	UMCU	1999	Hospitalised patient	LUMC	the-Netherlands	Blood	no	no	no	yes	yes	no	no	4.89517	52.3702
26975_1#148	ERR4406105	E02857	35	29	UMCU	1999	Hospitalised patient	LUMC	the-Netherlands	Blood	no	no	no	yes	no	no	no	4.89517	52.3702
26975_1#189	ERR4406146	E03280	28	6	UMCU	1999	Hospitalised patient	VUMC	the-Netherlands	Blood	no	yes	yes	yes	yes	yes	no	4.89517	52.3702
26975_1#190	ERR4406147	E03286	28	6	UMCU	1999	Hospitalised patient	VUMC	the-Netherlands	Blood	no	yes	yes	yes	yes	yes	no	4.89517	52.3702
26975_1#231	ERR4406188	E03607	NA	68	UMCU	1999	Hospitalised patient	Leyweg	the-Netherlands	Blood	no	no	no	yes	no	no	no	4.89517	52.3702
26975_1#232	ERR4406189	E03608	6	2	UMCU	1999	Hospitalised patient	Leyweg	the-Netherlands	Blood	no	yes	yes	yes	no	no	no	4.89517	52.3702
26975_1#233	ERR4406190	E03609	NA	30	UMCU	1999	Hospitalised patient	Leyweg	the-Netherlands	Blood	no	no	no	yes	yes	no	no	4.89517	52.3702
26975_1#234	ERR4406191	E03610	40	1	UMCU	1999	Hospitalised patient	Leyweg	the-Netherlands	Blood	no	no	no	yes	yes	no	no	4.89517	52.3702
26975_1#235	ERR4406192	E03611	28	6	UMCU	1999	Hospitalised patient	Leyweg	the-Netherlands	Blood	no	yes	yes	yes	yes	yes	no	4.89517	52.3702
26975_1#273	ERR4406230	E03902	28	6	UMCU	1999	Hospitalised patient	Erasmus MC	the-Netherlands	Blood	no	yes	yes	yes	yes	no	no	4.89517	52.3702
26975_1#274	ERR4406231	E03904	64	8	UMCU	1999	Hospitalised patient	Erasmus MC	the-Netherlands	Blood	no	no	no	yes	yes	no	no	4.89517	52.3702
26975_1#275	ERR4406232	E03905	41	20	UMCU	1999	Hospitalised patient	Erasmus MC	the-Netherlands	Blood	no	yes	yes	yes	yes	yes	no	4.89517	52.3702
26975_1#277	ERR4406234	E03907	28	6	UMCU	1999	Hospitalised patient	Erasmus MC	the-Netherlands	Blood	no	yes	yes	yes	yes	yes	no	4.89517	52.3702
26975_2#209	ERR4406549	E03282	28	6	UMCU	1999	Hospitalised patient	VUMC	the-Netherlands	Blood	no	yes	yes	yes	yes	yes	no	4.89517	52.3702
26975_2#210	ERR4406550	E03283	28	6	UMCU	1999	Hospitalised patient	VUMC	the-Netherlands	Blood	no	yes	yes	yes	yes	yes	no	4.89517	52.3702
26975_2#211	ERR4406551	E03285	28	6	UMCU	1999	Hospitalised patient	VUMC	the-Netherlands	Blood	no	yes	yes	yes	yes	yes	no	4.89517	52.3702
26975_1#119	ERR4406076	E02688	30	15	UMCU	2000	Hospitalised patient	Radboud UMC	the-Netherlands	Blood	no	no	no	yes	no	no	no	4.89517	52.3702
26975_1#120	ERR4406077	E02689	4	60	UMCU	2000	Hospitalised patient	Radboud UMC	the-Netherlands	Blood	no	yes	yes	yes	yes	no	no	4.89517	52.3702
26975_1#121	ERR4406078	E02690	81	11	UMCU	2000	Hospitalised patient	Radboud UMC	the-Netherlands	Blood	no	no	no	yes	no	no	no	4.89517	52.3702
26975_1#122	ERR4406079	E02691	16	3	UMCU	2000	Hospitalised patient	Radboud UMC	the-Netherlands	Blood	no	yes	yes	yes	yes	yes	no	4.89517	52.3702
26975_1#123	ERR4406080	E02692	6	2	UMCU	2000	Hospitalised patient	Radboud UMC	the-Netherlands	Blood	no	no	yes	yes	yes	no	no	4.89517	52.3702
26975_1#149	ERR4406106	E02859	323	51	UMCU	2000	Hospitalised patient	LUMC	the-Netherlands	Blood	no	no	no	yes	no	no	no	4.89517	52.3702
26975_1#151	ERR4406108	E02862	16	3	UMCU	2000	Hospitalised patient	LUMC	the-Netherlands	Blood	no	no	yes	yes	yes	no	no	4.89517	52.3702
26975_1#152	ERR4406109	E02863	21	5	UMCU	2000	Hospitalised patient	LUMC	the-Netherlands	Blood	no	no	no	yes	no	no	no	4.89517	52.3702
26975_1#153	ERR4406110	E02864	249	41	UMCU	2000	Hospitalised patient	LUMC	the-Netherlands	Blood	no	no	no	yes	no	no	no	4.89517	52.3702
26975_1#237	ERR4406194	E03631	28	6	UMCU	2000	Hospitalised patient	Leyweg	the-Netherlands	Blood	no	yes	yes	yes	yes	yes	no	4.89517	52.3702
26975_1#238	ERR4406195	E03632	862	70	UMCU	2000	Hospitalised patient	Leyweg	the-Netherlands	Blood	no	no	no	yes	no	no	no	4.89517	52.3702
26975_1#239	ERR4406196	E03634	49	14	UMCU	2000	Hospitalised patient	Leyweg	the-Netherlands	Blood	no	no	yes	yes	yes	no	no	4.89517	52.3702
26975_1#278	ERR4406235	E03929	79	71	UMCU	2000	Hospitalised patient	Erasmus MC	the-Netherlands	Blood	no	no	no	yes	no	no	no	4.89517	52.3702
26975_1#281	ERR4406238	E03932	254	125	UMCU	2000	Hospitalised patient	Erasmus MC	the-Netherlands	Blood	no	yes	no	yes	yes	no	no	4.89517	52.3702
26975_1#282	ERR4406239	E03933	273	52	UMCU	2000	Hospitalised patient	Erasmus MC	the-Netherlands	Blood	no	no	no	yes	no	no	no	4.89517	52.3702
26975_2#137	ERR4406477	E03080	97	4	UMCU	2000	Hospitalised patient	Antonius location Nieuwegein	the-Netherlands	Blood	no	no	no	yes	no	no	no	4.89517	52.3702
26975_2#141	ERR4406481	E03633	40	1	UMCU	2000	Hospitalised patient	Leyweg	the-Netherlands	Blood	no	no	no	yes	yes	no	no	4.89517	52.3702
26975_2#183	ERR4406523	E03079	64	8	UMCU	2000	Hospitalised patient	Antonius location Nieuwegein	the-Netherlands	Blood	no	no	no	yes	yes	no	no	4.89517	52.3702
26975_2#185	ERR4406525	E03082	55	1	UMCU	2000	Hospitalised patient	Antonius location Nieuwegein	the-Netherlands	Blood	no	no	no	yes	yes	no	no	4.89517	52.3702
26975_2#186	ERR4406526	E03086	482	75	UMCU	2000	Hospitalised patient	Antonius location Nieuwegein	the-Netherlands	Blood	no	no	no	yes	no	no	no	4.89517	52.3702
26975_2#212	ERR4406552	E03288	159	18	UMCU	2000	Hospitalised patient	VUMC	the-Netherlands	Blood	no	yes	yes	yes	yes	no	no	4.89517	52.3702
26975_2#213	ERR4406553	E03289	41	20	UMCU	2000	Hospitalised patient	VUMC	the-Netherlands	Blood	no	no	no	yes	yes	no	no	4.89517	52.3702
26975_2#214	ERR4406554	E03291	28	6	UMCU	2000	Hospitalised patient	VUMC	the-Netherlands	Blood	no	yes	yes	yes	yes	yes	no	4.89517	52.3702
26975_2#215	ERR4406555	E03293	55	1	UMCU	2000	Hospitalised patient	VUMC	the-Netherlands	Blood	no	yes	yes	yes	yes	yes	no	4.89517	52.3702
26975_2#216	ERR4406556	E03300	285	1	UMCU	2000	Hospitalised patient	VUMC	the-Netherlands	Blood	no	yes	yes	yes	yes	yes	no	4.89517	52.3702
26975_2#244	ERR4406584	E03078	9	7	UMCU	2000	Hospitalised patient	Antonius location Nieuwegein	the-Netherlands	Blood	no	no	no	yes	yes	no	no	4.89517	52.3702
26975_1#124	ERR4406081	E02719	NA	119	UMCU	2001	Hospitalised patient	Radboud UMC	the-Netherlands	Blood	no	no	no	yes	no	no	no	4.89517	52.3702
26975_1#125	ERR4406082	E02720	72	17	UMCU	2001	Hospitalised patient	Radboud UMC	the-Netherlands	Blood	no	no	no	yes	no	no	no	4.89517	52.3702
26975_1#126	ERR4406083	E02721	28	6	UMCU	2001	Hospitalised patient	Radboud UMC	the-Netherlands	Blood	no	yes	yes	yes	yes	yes	no	4.89517	52.3702
26975_1#127	ERR4406084	E02722	41	20	UMCU	2001	Hospitalised patient	Radboud UMC	the-Netherlands	Blood	no	no	no	yes	yes	no	no	4.89517	52.3702
26975_1#128	ERR4406085	E02724	NA	7	UMCU	2001	Hospitalised patient	Radboud UMC	the-Netherlands	Blood	no	no	yes	yes	yes	yes	no	4.89517	52.3702
26975_1#154	ERR4406111	E02869	21	16	UMCU	2001	Hospitalised patient	LUMC	the-Netherlands	Blood	no	no	no	yes	yes	no	no	4.89517	52.3702
26975_1#155	ERR4406112	E02870	28	6	UMCU	2001	Hospitalised patient	LUMC	the-Netherlands	Blood	no	yes	yes	yes	yes	yes	no	4.89517	52.3702
26975_1#156	ERR4406113	E02872	28	6	UMCU	2001	Hospitalised patient	LUMC	the-Netherlands	Blood	no	yes	yes	yes	yes	yes	no	4.89517	52.3702
26975_1#158	ERR4406115	E02874	55	1	UMCU	2001	Hospitalised patient	LUMC	the-Netherlands	Blood	no	no	no	yes	yes	no	no	4.89517	52.3702
26975_1#176	ERR4406133	E02988	28	6	UMCU	2001	Hospitalised patient	MC Alkmaar	the-Netherlands	Blood	no	yes	yes	yes	yes	no	no	4.89517	52.3702
26975_1#191	ERR4406148	E03322	28	6	UMCU	2001	Hospitalised patient	VUMC	the-Netherlands	Blood	no	yes	yes	yes	yes	no	no	4.89517	52.3702
26975_1#240	ERR4406197	E03646	28	6	UMCU	2001	Hospitalised patient	Leyweg	the-Netherlands	Blood	no	yes	yes	yes	yes	yes	no	4.89517	52.3702
26975_1#242	ERR4406199	E03649	28	6	UMCU	2001	Hospitalised patient	Leyweg	the-Netherlands	Blood	no	yes	yes	yes	yes	yes	no	4.89517	52.3702
26975_1#243	ERR4406200	E03650	34	13	UMCU	2001	Hospitalised patient	Leyweg	the-Netherlands	Blood	no	no	no	yes	yes	no	no	4.89517	52.3702
26975_1#244	ERR4406201	E03651	28	6	UMCU	2001	Hospitalised patient	Leyweg	the-Netherlands	Blood	no	yes	yes	yes	yes	yes	no	4.89517	52.3702
26975_1#284	ERR4406241	E03958	41	20	UMCU	2001	Hospitalised patient	Erasmus MC	the-Netherlands	Blood	no	yes	yes	yes	yes	yes	no	4.89517	52.3702
26975_1#285	ERR4406242	E03961	8	8	UMCU	2001	Hospitalised patient	Erasmus MC	the-Netherlands	Blood	no	no	no	yes	no	no	no	4.89517	52.3702
26975_1#286	ERR4406243	E03962	28	6	UMCU	2001	Hospitalised patient	Erasmus MC	the-Netherlands	Blood	no	yes	yes	yes	yes	yes	no	4.89517	52.3702
26975_2#163	ERR4406503	E02984	768	131	UMCU	2001	Hospitalised patient	MC Alkmaar	the-Netherlands	Blood	no	no	no	yes	yes	no	no	4.89517	52.3702
26975_2#164	ERR4406504	E02986	41	20	UMCU	2001	Hospitalised patient	MC Alkmaar	the-Netherlands	Blood	no	yes	yes	yes	yes	yes	no	4.89517	52.3702
26975_2#187	ERR4406527	E03093	55	1	UMCU	2001	Hospitalised patient	Antonius location Nieuwegein	the-Netherlands	Blood	no	no	yes	yes	yes	no	no	4.89517	52.3702
26975_2#188	ERR4406528	E03097	16	3	UMCU	2001	Hospitalised patient	Antonius location Nieuwegein	the-Netherlands	Blood	no	yes	yes	yes	yes	no	no	4.89517	52.3702
26975_2#189	ERR4406529	E03098	40	1	UMCU	2001	Hospitalised patient	Antonius location Nieuwegein	the-Netherlands	Blood	no	no	no	yes	yes	no	no	4.89517	52.3702
26975_2#217	ERR4406557	E03303	28	6	UMCU	2001	Hospitalised patient	VUMC	the-Netherlands	Blood	no	yes	yes	yes	yes	yes	no	4.89517	52.3702
26975_2#218	ERR4406558	E03309	28	6	UMCU	2001	Hospitalised patient	VUMC	the-Netherlands	Blood	no	yes	yes	yes	yes	no	no	4.89517	52.3702
26975_2#219	ERR4406559	E03316	6	2	UMCU	2001	Hospitalised patient	VUMC	the-Netherlands	Blood	no	no	yes	yes	no	no	no	4.89517	52.3702
26975_2#220	ERR4406560	E03326	287	38	UMCU	2001	Hospitalised patient	VUMC	the-Netherlands	Blood	no	no	no	yes	no	no	no	4.89517	52.3702
26975_1#73	ERR4406030	E01654	28	6	UMCU	2002	Hospitalised patient	Meander Medisch Centrum	the-Netherlands	Faeces	yes	yes	yes	yes	yes	yes	no	4.89517	52.3702
26975_1#130	ERR4406087	E02731	55	1	UMCU	2002	Hospitalised patient	Radboud UMC	the-Netherlands	Blood	no	no	no	yes	yes	no	no	4.89517	52.3702
26975_1#131	ERR4406088	E02739	26	1	UMCU	2002	Hospitalised patient	Radboud UMC	the-Netherlands	Blood	no	no	no	yes	yes	no	no	4.89517	52.3702
26975_1#133	ERR4406090	E02749	117	28	UMCU	2002	Hospitalised patient	Radboud UMC	the-Netherlands	Blood	no	no	no	yes	no	no	no	4.89517	52.3702
26975_1#161	ERR4406118	E02880	55	1	UMCU	2002	Hospitalised patient	LUMC	the-Netherlands	Blood	no	yes	yes	yes	yes	yes	no	4.89517	52.3702
26975_1#162	ERR4406119	E02881	21	5	UMCU	2002	Hospitalised patient	LUMC	the-Netherlands	Blood	no	yes	no	yes	yes	no	no	4.89517	52.3702
26975_1#163	ERR4406120	E02882	41	20	UMCU	2002	Hospitalised patient	LUMC	the-Netherlands	Blood	no	yes	no	yes	yes	no	no	4.89517	52.3702
26975_1#179	ERR4406136	E03104	28	6	UMCU	2002	Hospitalised patient	Antonius location Nieuwegein	the-Netherlands	Blood	no	yes	yes	yes	yes	yes	no	4.89517	52.3702
26975_1#192	ERR4406149	E03328	28	6	UMCU	2002	Hospitalised patient	VUMC	the-Netherlands	Blood	no	yes	yes	yes	yes	no	no	4.89517	52.3702
26975_1#193	ERR4406150	E03340	16	3	UMCU	2002	Hospitalised patient	VUMC	the-Netherlands	Blood	no	yes	yes	yes	yes	yes	no	4.89517	52.3702
26975_1#245	ERR4406202	E03662	19	21	UMCU	2002	Hospitalised patient	Leyweg	the-Netherlands	Blood	no	yes	yes	yes	yes	yes	no	4.89517	52.3702
26975_1#247	ERR4406204	E03666	16	3	UMCU	2002	Hospitalised patient	Leyweg	the-Netherlands	Blood	no	no	no	yes	yes	no	no	4.89517	52.3702
26975_1#370	ERR4406327	E03982	19	21	UMCU	2002	Hospitalised patient	Erasmus MC	the-Netherlands	Blood	no	yes	no	yes	yes	no	no	4.89517	52.3702
26975_1#371	ERR4406328	E03984	159	18	UMCU	2002	Hospitalised patient	Erasmus MC	the-Netherlands	Blood	no	yes	yes	yes	yes	no	no	4.89517	52.3702
26975_2#166	ERR4406506	E02994	151	132	UMCU	2002	Hospitalised patient	MC Alkmaar	the-Netherlands	Blood	no	no	no	yes	no	no	no	4.89517	52.3702
26975_2#167	ERR4406507	E02999	NA	97	UMCU	2002	Hospitalised patient	MC Alkmaar	the-Netherlands	Blood	no	no	no	yes	no	no	no	4.89517	52.3702
26975_2#168	ERR4406508	E03003	16	3	UMCU	2002	Hospitalised patient	MC Alkmaar	the-Netherlands	Blood	no	no	no	yes	yes	no	no	4.89517	52.3702
26975_2#169	ERR4406509	E03013	4	12	UMCU	2002	Hospitalised patient	MC Alkmaar	the-Netherlands	Blood	no	no	no	yes	no	no	no	4.89517	52.3702
26975_2#192	ERR4406532	E03107	6	2	UMCU	2002	Hospitalised patient	Antonius location Nieuwegein	the-Netherlands	Blood	no	no	yes	yes	yes	no	no	4.89517	52.3702
26975_2#222	ERR4406562	E03347	25	4	UMCU	2002	Hospitalised patient	VUMC	the-Netherlands	Blood	no	no	no	yes	yes	no	no	4.89517	52.3702
26975_2#223	ERR4406563	E03354	28	6	UMCU	2002	Hospitalised patient	VUMC	the-Netherlands	Blood	no	yes	yes	yes	yes	no	no	4.89517	52.3702
26975_2#245	ERR4406585	E03663	40	1	UMCU	2002	Hospitalised patient	Leyweg	the-Netherlands	Blood	no	no	no	yes	yes	no	no	4.89517	52.3702
26975_2#246	ERR4406586	E03664	28	6	UMCU	2002	Hospitalised patient	Leyweg	the-Netherlands	Blood	no	yes	yes	yes	yes	no	no	4.89517	52.3702
26975_1#134	ERR4406091	E02752	285	1	UMCU	2003	Hospitalised patient	Radboud UMC	the-Netherlands	Blood	no	yes	yes	yes	yes	yes	no	4.89517	52.3702
26975_1#135	ERR4406092	E02757	16	3	UMCU	2003	Hospitalised patient	Radboud UMC	the-Netherlands	Blood	no	yes	yes	yes	yes	yes	no	4.89517	52.3702
26975_1#136	ERR4406093	E02765	16	3	UMCU	2003	Hospitalised patient	Radboud UMC	the-Netherlands	Blood	no	no	no	yes	yes	no	no	4.89517	52.3702
26975_1#137	ERR4406094	E02770	16	3	UMCU	2003	Hospitalised patient	Radboud UMC	the-Netherlands	Blood	no	no	yes	yes	yes	yes	no	4.89517	52.3702
26975_1#138	ERR4406095	E02774	875	40	UMCU	2003	Hospitalised patient	Radboud UMC	the-Netherlands	Blood	no	no	no	yes	no	no	no	4.89517	52.3702
26975_1#164	ERR4406121	E02908	199	17	UMCU	2003	Hospitalised patient	LUMC	the-Netherlands	Blood	no	no	no	yes	no	no	no	4.89517	52.3702
26975_1#165	ERR4406122	E02910	28	6	UMCU	2003	Hospitalised patient	LUMC	the-Netherlands	Blood	no	yes	yes	yes	yes	yes	no	4.89517	52.3702
26975_1#166	ERR4406123	E02912	141	42	UMCU	2003	Hospitalised patient	LUMC	the-Netherlands	Blood	no	no	no	yes	yes	no	no	4.89517	52.3702
26975_1#167	ERR4406124	E02914	34	13	UMCU	2003	Hospitalised patient	LUMC	the-Netherlands	Blood	no	no	no	yes	yes	no	no	4.89517	52.3702
26975_1#177	ERR4406134	E03039	28	6	UMCU	2003	Hospitalised patient	MC Alkmaar	the-Netherlands	Blood	no	yes	yes	yes	yes	no	no	4.89517	52.3702
26975_1#181	ERR4406138	E03131	28	6	UMCU	2003	Hospitalised patient	Antonius location Nieuwegein	the-Netherlands	Blood	no	yes	yes	yes	yes	yes	no	4.89517	52.3702
26975_1#195	ERR4406152	E03375	28	6	UMCU	2003	Hospitalised patient	VUMC	the-Netherlands	Blood	no	yes	yes	yes	yes	no	no	4.89517	52.3702
26975_1#196	ERR4406153	E03383	28	6	UMCU	2003	Hospitalised patient	VUMC	the-Netherlands	Blood	no	yes	yes	yes	yes	no	no	4.89517	52.3702
26975_1#211	ERR4406168	E03521	159	18	UMCU	2003	Hospitalised patient	MC Leeuwarden	the-Netherlands	Blood	no	yes	yes	yes	no	no	no	4.89517	52.3702
26975_1#212	ERR4406169	E03522	278	124	UMCU	2003	Hospitalised patient	MC Leeuwarden	the-Netherlands	Blood	no	no	no	yes	no	no	no	4.89517	52.3702
26975_1#213	ERR4406170	E03523	81	11	UMCU	2003	Hospitalised patient	MC Leeuwarden	the-Netherlands	Blood	no	no	no	yes	no	no	no	4.89517	52.3702
26975_1#215	ERR4406172	E03525	16	3	UMCU	2003	Hospitalised patient	MC Leeuwarden	the-Netherlands	Blood	no	yes	yes	yes	yes	no	no	4.89517	52.3702
26975_1#248	ERR4406205	E03673	NA	6	UMCU	2003	Hospitalised patient	Leyweg	the-Netherlands	Blood	no	yes	yes	yes	yes	yes	no	4.89517	52.3702
26975_1#249	ERR4406206	E03674	28	6	UMCU	2003	Hospitalised patient	Leyweg	the-Netherlands	Blood	no	yes	yes	yes	yes	yes	no	4.89517	52.3702
26975_1#250	ERR4406207	E03675	28	6	UMCU	2003	Hospitalised patient	Leyweg	the-Netherlands	Blood	no	yes	yes	yes	yes	yes	no	4.89517	52.3702
26975_1#251	ERR4406208	E03676	NA	6	UMCU	2003	Hospitalised patient	Leyweg	the-Netherlands	Blood	no	yes	yes	yes	yes	yes	no	4.89517	52.3702
26975_1#252	ERR4406209	E03682	25	4	UMCU	2003	Hospitalised patient	Leyweg	the-Netherlands	Blood	no	yes	no	yes	yes	no	no	4.89517	52.3702
26975_1#373	ERR4406330	E03993	290	62	UMCU	2003	Hospitalised patient	Erasmus MC	the-Netherlands	Blood	no	no	no	yes	no	no	no	4.89517	52.3702
26975_1#374	ERR4406331	E03994	30	15	UMCU	2003	Hospitalised patient	Erasmus MC	the-Netherlands	Blood	no	no	no	yes	yes	no	no	4.89517	52.3702
26975_1#375	ERR4406332	E03997	28	6	UMCU	2003	Hospitalised patient	Erasmus MC	the-Netherlands	Blood	no	yes	yes	yes	yes	no	no	4.89517	52.3702
26975_1#376	ERR4406333	E04004	16	3	UMCU	2003	Hospitalised patient	Erasmus MC	the-Netherlands	Blood	no	yes	yes	yes	yes	no	no	4.89517	52.3702
26975_1#377	ERR4406334	E04009	41	20	UMCU	2003	Hospitalised patient	Erasmus MC	the-Netherlands	Blood	no	no	yes	yes	yes	no	no	4.89517	52.3702
26975_1#378	ERR4406335	E04010	NA	1	UMCU	2003	Hospitalised patient	Erasmus MC	the-Netherlands	Blood	no	no	no	yes	yes	no	no	4.89517	52.3702
26975_1#83	ERR4406040	E02481	256	45	UMCU	2003	Hospitalised patient	ETZ Elisabeth	the-Netherlands	Blood	no	no	no	yes	no	no	no	4.89517	52.3702
26975_1#84	ERR4406041	E02485	30	15	UMCU	2003	Hospitalised patient	ETZ Elisabeth	the-Netherlands	Blood	no	no	no	yes	yes	no	no	4.89517	52.3702
26975_1#86	ERR4406043	E02491	209	37	UMCU	2003	Hospitalised patient	ETZ Elisabeth	the-Netherlands	Blood	no	no	no	yes	no	no	no	4.89517	52.3702
26975_2#170	ERR4406510	E03019	28	6	UMCU	2003	Hospitalised patient	MC Alkmaar	the-Netherlands	Blood	no	yes	yes	yes	yes	no	no	4.89517	52.3702
26975_2#171	ERR4406511	E03024	27	34	UMCU	2003	Hospitalised patient	MC Alkmaar	the-Netherlands	Blood	no	no	no	yes	yes	no	no	4.89517	52.3702
26975_2#173	ERR4406513	E03033	16	3	UMCU	2003	Hospitalised patient	MC Alkmaar	the-Netherlands	Blood	no	no	no	yes	yes	no	no	4.89517	52.3702
26975_2#193	ERR4406533	E03112	9	7	UMCU	2003	Hospitalised patient	Antonius location Nieuwegein	the-Netherlands	Blood	no	yes	yes	yes	yes	yes	no	4.89517	52.3702
26975_2#194	ERR4406534	E03115	34	13	UMCU	2003	Hospitalised patient	Antonius location Nieuwegein	the-Netherlands	Blood	no	no	yes	yes	no	no	no	4.89517	52.3702
26975_2#196	ERR4406536	E03132	81	11	UMCU	2003	Hospitalised patient	Antonius location Nieuwegein	the-Netherlands	Blood	no	no	no	yes	no	no	no	4.89517	52.3702
26975_2#224	ERR4406564	E03368	159	18	UMCU	2003	Hospitalised patient	VUMC	the-Netherlands	Blood	no	yes	yes	yes	yes	no	no	4.89517	52.3702
26975_1#100	ERR4406057	E02573	41	20	UMCU	2004	Hospitalised patient	Radboud UMC	the-Netherlands	Blood	no	no	no	yes	no	no	no	4.89517	52.3702
26975_1#101	ERR4406058	E02582	4	60	UMCU	2004	Hospitalised patient	Radboud UMC	the-Netherlands	Blood	no	no	no	yes	no	no	no	4.89517	52.3702
26975_1#102	ERR4406059	E02590	28	6	UMCU	2004	Hospitalised patient	Radboud UMC	the-Netherlands	Blood	no	yes	yes	yes	yes	yes	no	4.89517	52.3702
26975_1#169	ERR4406126	E02917	28	6	UMCU	2004	Hospitalised patient	LUMC	the-Netherlands	Blood	no	yes	yes	yes	yes	no	no	4.89517	52.3702
26975_1#170	ERR4406127	E02923	16	3	UMCU	2004	Hospitalised patient	LUMC	the-Netherlands	Blood	no	yes	yes	yes	yes	yes	no	4.89517	52.3702
26975_1#171	ERR4406128	E02930	26	1	UMCU	2004	Hospitalised patient	LUMC	the-Netherlands	Blood	no	no	no	yes	yes	no	no	4.89517	52.3702
26975_1#172	ERR4406129	E02938	16	3	UMCU	2004	Hospitalised patient	LUMC	the-Netherlands	Blood	no	yes	yes	yes	yes	no	no	4.89517	52.3702
26975_1#173	ERR4406130	E02946	4	12	UMCU	2004	Hospitalised patient	LUMC	the-Netherlands	Blood	no	no	no	yes	no	no	no	4.89517	52.3702
26975_1#197	ERR4406154	E03394	28	6	UMCU	2004	Hospitalised patient	VUMC	the-Netherlands	Blood	no	yes	no	yes	yes	no	no	4.89517	52.3702
26975_1#198	ERR4406155	E03403	16	3	UMCU	2004	Hospitalised patient	VUMC	the-Netherlands	Blood	no	yes	yes	yes	yes	no	no	4.89517	52.3702
26975_1#199	ERR4406156	E03410	28	6	UMCU	2004	Hospitalised patient	VUMC	the-Netherlands	Blood	no	yes	yes	yes	yes	no	no	4.89517	52.3702
26975_1#216	ERR4406173	E03526	202	5	UMCU	2004	Hospitalised patient	MC Leeuwarden	the-Netherlands	Blood	no	no	no	yes	no	no	no	4.89517	52.3702
26975_1#217	ERR4406174	E03533	81	11	UMCU	2004	Hospitalised patient	MC Leeuwarden	the-Netherlands	Blood	no	no	no	yes	no	no	no	4.89517	52.3702
26975_1#218	ERR4406175	E03541	28	6	UMCU	2004	Hospitalised patient	MC Leeuwarden	the-Netherlands	Blood	no	yes	yes	yes	yes	yes	no	4.89517	52.3702
26975_1#219	ERR4406176	E03551	28	6	UMCU	2004	Hospitalised patient	MC Leeuwarden	the-Netherlands	Blood	no	yes	yes	yes	yes	no	no	4.89517	52.3702
26975_1#220	ERR4406177	E03559	9	7	UMCU	2004	Hospitalised patient	MC Leeuwarden	the-Netherlands	Blood	no	yes	yes	yes	yes	yes	no	4.89517	52.3702
26975_1#254	ERR4406211	E03688	40	1	UMCU	2004	Hospitalised patient	Leyweg	the-Netherlands	Blood	no	yes	yes	yes	yes	yes	no	4.89517	52.3702
26975_1#255	ERR4406212	E03691	6	2	UMCU	2004	Hospitalised patient	Leyweg	the-Netherlands	Blood	no	no	no	yes	yes	no	no	4.89517	52.3702
26975_1#256	ERR4406213	E03693	28	6	UMCU	2004	Hospitalised patient	Leyweg	the-Netherlands	Blood	no	yes	no	yes	no	no	no	4.89517	52.3702
26975_1#257	ERR4406214	E03695	330	32	UMCU	2004	Hospitalised patient	Leyweg	the-Netherlands	Blood	no	yes	yes	yes	yes	yes	no	4.89517	52.3702
26975_1#379	ERR4406336	E04011	40	1	UMCU	2004	Hospitalised patient	Erasmus MC	the-Netherlands	Blood	no	no	no	yes	yes	no	no	4.89517	52.3702
26975_1#380	ERR4406337	E04012	330	32	UMCU	2004	Hospitalised patient	Erasmus MC	the-Netherlands	Blood	no	yes	no	yes	yes	yes	no	4.89517	52.3702
26975_1#383	ERR4406340	E04042	NA	127	UMCU	2004	Hospitalised patient	Erasmus MC	the-Netherlands	Blood	no	no	no	yes	no	no	no	4.89517	52.3702
26975_1#77	ERR4406034	E01886	28	6	UMCU	2004	Hospitalised patient	UMC Utrecht	the-Netherlands	Blood	no	yes	yes	yes	yes	yes	no	4.89517	52.3702
26975_1#87	ERR4406044	E02493	16	3	UMCU	2004	Hospitalised patient	ETZ Elisabeth	the-Netherlands	Blood	no	yes	yes	yes	yes	no	no	4.89517	52.3702
26975_1#98	ERR4406055	E02564	388	18	UMCU	2004	Hospitalised patient	Radboud UMC	the-Netherlands	Blood	no	no	no	yes	yes	no	no	4.89517	52.3702
26975_1#99	ERR4406056	E02570	81	11	UMCU	2004	Hospitalised patient	Radboud UMC	the-Netherlands	Blood	no	no	no	yes	no	no	no	4.89517	52.3702
26975_2#140	ERR4406480	E03415	56	15	UMCU	2004	Hospitalised patient	VUMC	the-Netherlands	Blood	no	no	no	yes	yes	no	no	4.89517	52.3702
26975_2#156	ERR4406496	E02514	372	3	UMCU	2004	Hospitalised patient	ETZ Elisabeth	the-Netherlands	Blood	no	no	no	yes	yes	no	no	4.89517	52.3702
26975_2#174	ERR4406514	E03040	81	11	UMCU	2004	Hospitalised patient	MC Alkmaar	the-Netherlands	Blood	no	no	no	yes	no	no	no	4.89517	52.3702
26975_2#176	ERR4406516	E03050	NA	77	UMCU	2004	Hospitalised patient	MC Alkmaar	the-Netherlands	Blood	no	no	no	yes	no	no	no	4.89517	52.3702
26975_2#177	ERR4406517	E03052	466	63	UMCU	2004	Hospitalised patient	MC Alkmaar	the-Netherlands	Blood	yes	no	yes	yes	no	no	no	4.89517	52.3702
26975_2#178	ERR4406518	E03056	6	2	UMCU	2004	Hospitalised patient	MC Alkmaar	the-Netherlands	Blood	no	no	no	yes	yes	no	no	4.89517	52.3702
26975_2#197	ERR4406537	E03136	624	134	UMCU	2004	Hospitalised patient	Antonius location Nieuwegein	the-Netherlands	Blood	no	no	no	yes	no	no	no	4.89517	52.3702
26975_2#199	ERR4406539	E03146	NA	3	UMCU	2004	Hospitalised patient	Antonius location Nieuwegein	the-Netherlands	Blood	no	no	no	yes	no	no	no	4.89517	52.3702
26975_1#103	ERR4406060	E02592	220	1	UMCU	2005	Hospitalised patient	Radboud UMC	the-Netherlands	Blood	no	no	no	yes	no	no	no	4.89517	52.3702
26975_1#106	ERR4406063	E02613	28	6	UMCU	2005	Hospitalised patient	Radboud UMC	the-Netherlands	Blood	no	yes	yes	yes	yes	no	no	4.89517	52.3702
26975_1#174	ERR4406131	E02947	25	4	UMCU	2005	Hospitalised patient	LUMC	the-Netherlands	Blood	no	no	no	yes	no	no	no	4.89517	52.3702
26975_1#175	ERR4406132	E02962	403	94	UMCU	2005	Hospitalised patient	LUMC	the-Netherlands	Blood	no	yes	yes	yes	yes	yes	no	4.89517	52.3702
26975_1#178	ERR4406135	E03065	117	28	UMCU	2005	Hospitalised patient	MC Alkmaar	the-Netherlands	Blood	no	no	no	yes	no	no	no	4.89517	52.3702
26975_1#183	ERR4406140	E03159	6	2	UMCU	2005	Hospitalised patient	Antonius location Nieuwegein	the-Netherlands	Blood	no	yes	yes	yes	yes	no	no	4.89517	52.3702
26975_1#201	ERR4406158	E03421	72	17	UMCU	2005	Hospitalised patient	VUMC	the-Netherlands	Blood	no	no	no	yes	no	no	no	4.89517	52.3702
26975_1#202	ERR4406159	E03428	26	1	UMCU	2005	Hospitalised patient	VUMC	the-Netherlands	Blood	no	no	no	yes	yes	no	no	4.89517	52.3702
26975_1#203	ERR4406160	E03433	64	8	UMCU	2005	Hospitalised patient	VUMC	the-Netherlands	Blood	no	no	no	yes	yes	no	no	4.89517	52.3702
26975_1#205	ERR4406162	E03445	64	8	UMCU	2005	Hospitalised patient	VUMC	the-Netherlands	Blood	no	yes	yes	yes	yes	no	no	4.89517	52.3702
26975_1#221	ERR4406178	E03560	28	6	UMCU	2005	Hospitalised patient	MC Leeuwarden	the-Netherlands	Blood	no	yes	yes	yes	yes	no	no	4.89517	52.3702
26975_1#222	ERR4406179	E03564	64	8	UMCU	2005	Hospitalised patient	MC Leeuwarden	the-Netherlands	Blood	no	no	no	yes	yes	no	no	4.89517	52.3702
26975_1#223	ERR4406180	E03568	28	6	UMCU	2005	Hospitalised patient	MC Leeuwarden	the-Netherlands	Blood	no	yes	yes	yes	yes	no	no	4.89517	52.3702
26975_1#224	ERR4406181	E03574	268	1	UMCU	2005	Hospitalised patient	MC Leeuwarden	the-Netherlands	Blood	no	no	no	yes	yes	no	no	4.89517	52.3702
26975_1#225	ERR4406182	E03579	NA	3	UMCU	2005	Hospitalised patient	MC Leeuwarden	the-Netherlands	Blood	no	yes	yes	yes	yes	yes	no	4.89517	52.3702
26975_1#258	ERR4406215	E03696	28	6	UMCU	2005	Hospitalised patient	Leyweg	the-Netherlands	Blood	no	yes	yes	yes	yes	yes	no	4.89517	52.3702
26975_1#259	ERR4406216	E03701	330	32	UMCU	2005	Hospitalised patient	Leyweg	the-Netherlands	Blood	no	yes	yes	yes	yes	yes	no	4.89517	52.3702
26975_1#260	ERR4406217	E03707	44	22	UMCU	2005	Hospitalised patient	Leyweg	the-Netherlands	Blood	no	no	no	yes	yes	no	no	4.89517	52.3702
26975_1#384	ERR4406341	E04043	6	2	UMCU	2005	Hospitalised patient	Erasmus MC	the-Netherlands	Blood	no	no	yes	yes	no	no	no	4.89517	52.3702
26975_1#78	ERR4406035	E02440	6	2	UMCU	2005	Hospitalised patient	Viecuri MC Venlo	the-Netherlands	Blood	no	no	no	yes	yes	no	no	4.89517	52.3702
26975_1#79	ERR4406036	E02443	34	13	UMCU	2005	Hospitalised patient	Viecuri MC Venlo	the-Netherlands	Blood	no	no	no	yes	yes	no	no	4.89517	52.3702
26975_1#80	ERR4406037	E02444	NA	42	UMCU	2005	Hospitalised patient	Viecuri MC Venlo	the-Netherlands	Blood	no	no	no	yes	yes	no	no	4.89517	52.3702
26975_1#81	ERR4406038	E02450	6	2	UMCU	2005	Hospitalised patient	Viecuri MC Venlo	the-Netherlands	Blood	no	yes	yes	yes	yes	no	no	4.89517	52.3702
26975_1#90	ERR4406047	E02524	116	19	UMCU	2005	Hospitalised patient	ETZ Elisabeth	the-Netherlands	Blood	no	no	no	yes	no	no	no	4.89517	52.3702
26975_1#92	ERR4406049	E02546	16	3	UMCU	2005	Hospitalised patient	ETZ Elisabeth	the-Netherlands	Blood	no	no	yes	yes	yes	no	no	4.89517	52.3702
26975_1#93	ERR4406050	E02551	9	7	UMCU	2005	Hospitalised patient	ETZ Elisabeth	the-Netherlands	Blood	no	no	no	yes	no	no	no	4.89517	52.3702
26975_2#1	ERR4406342	E04045	878	46	UMCU	2005	Hospitalised patient	Erasmus MC	the-Netherlands	Blood	no	no	no	yes	no	no	no	4.89517	52.3702
26975_2#139	ERR4406479	E03168	116	19	UMCU	2005	Hospitalised patient	Antonius location Nieuwegein	the-Netherlands	Blood	no	no	no	yes	no	no	no	4.89517	52.3702
26975_2#155	ERR4406495	E02446	6	2	UMCU	2005	Hospitalised patient	Viecuri MC Venlo	the-Netherlands	Blood	no	yes	yes	yes	yes	no	no	4.89517	52.3702
26975_2#157	ERR4406497	E02530	287	38	UMCU	2005	Hospitalised patient	ETZ Elisabeth	the-Netherlands	Blood	no	no	no	yes	no	no	no	4.89517	52.3702
26975_2#159	ERR4406499	E02953	NA	13	UMCU	2005	Hospitalised patient	LUMC	the-Netherlands	Blood	no	no	no	yes	no	no	no	4.89517	52.3702
26975_2#161	ERR4406501	E02977	28	6	UMCU	2005	Hospitalised patient	LUMC	the-Netherlands	Blood	no	yes	yes	yes	yes	no	no	4.89517	52.3702
26975_2#179	ERR4406519	E03058	64	8	UMCU	2005	Hospitalised patient	MC Alkmaar	the-Netherlands	Blood	no	no	yes	yes	no	no	no	4.89517	52.3702
26975_2#181	ERR4406521	E03068	28	6	UMCU	2005	Hospitalised patient	MC Alkmaar	the-Netherlands	Blood	no	yes	yes	yes	yes	no	no	4.89517	52.3702
26975_2#182	ERR4406522	E03075	40	1	UMCU	2005	Hospitalised patient	MC Alkmaar	the-Netherlands	Blood	no	no	no	yes	yes	no	no	4.89517	52.3702
26975_2#202	ERR4406542	E03161	6	2	UMCU	2005	Hospitalised patient	Antonius location Nieuwegein	the-Netherlands	Blood	no	yes	yes	yes	yes	no	no	4.89517	52.3702
26975_2#203	ERR4406543	E03173	40	1	UMCU	2005	Hospitalised patient	Antonius location Nieuwegein	the-Netherlands	Blood	no	no	no	yes	yes	no	no	4.89517	52.3702
26975_2#3	ERR4406344	E04068	16	3	UMCU	2005	Hospitalised patient	Erasmus MC	the-Netherlands	Blood	no	yes	yes	yes	yes	no	no	4.89517	52.3702
26975_2#4	ERR4406345	E04069	16	3	UMCU	2005	Hospitalised patient	Erasmus MC	the-Netherlands	Blood	no	yes	yes	yes	yes	no	no	4.89517	52.3702
26975_1#108	ERR4406065	E02621	64	8	UMCU	2006	Hospitalised patient	Radboud UMC	the-Netherlands	Blood	no	no	no	yes	yes	no	no	4.89517	52.3702
26975_1#109	ERR4406066	E02631	19	21	UMCU	2006	Hospitalised patient	Radboud UMC	the-Netherlands	Blood	no	no	no	yes	yes	no	no	4.89517	52.3702
26975_1#110	ERR4406067	E02635	28	6	UMCU	2006	Hospitalised patient	Radboud UMC	the-Netherlands	Blood	no	no	yes	yes	yes	yes	no	4.89517	52.3702
26975_1#112	ERR4406069	E02649	443	17	UMCU	2006	Hospitalised patient	Radboud UMC	the-Netherlands	Blood	no	no	no	yes	no	no	no	4.89517	52.3702
26975_1#184	ERR4406141	E03176	180	121	UMCU	2006	Hospitalised patient	Antonius location Nieuwegein	the-Netherlands	Blood	no	no	no	yes	no	no	no	4.89517	52.3702
26975_1#185	ERR4406142	E03179	6	2	UMCU	2006	Hospitalised patient	Antonius location Nieuwegein	the-Netherlands	Blood	no	yes	yes	yes	yes	no	no	4.89517	52.3702
26975_1#186	ERR4406143	E03189	415	85	UMCU	2006	Hospitalised patient	Antonius location Nieuwegein	the-Netherlands	Blood	no	no	no	yes	no	no	no	4.89517	52.3702
26975_1#206	ERR4406163	E03446	168	17	UMCU	2006	Hospitalised patient	VUMC	the-Netherlands	Blood	no	no	no	yes	no	no	no	4.89517	52.3702
26975_1#207	ERR4406164	E03450	6	2	UMCU	2006	Hospitalised patient	VUMC	the-Netherlands	Blood	no	yes	yes	yes	yes	yes	no	4.89517	52.3702
26975_1#208	ERR4406165	E03455	6	2	UMCU	2006	Hospitalised patient	VUMC	the-Netherlands	Blood	no	yes	yes	yes	yes	yes	no	4.89517	52.3702
26975_1#209	ERR4406166	E03460	40	1	UMCU	2006	Hospitalised patient	VUMC	the-Netherlands	Blood	no	no	no	yes	yes	no	no	4.89517	52.3702
26975_1#210	ERR4406167	E03466	21	5	UMCU	2006	Hospitalised patient	VUMC	the-Netherlands	Blood	no	no	no	yes	yes	no	no	4.89517	52.3702
26975_1#226	ERR4406183	E03583	314	69	UMCU	2006	Hospitalised patient	MC Leeuwarden	the-Netherlands	Blood	no	no	no	yes	no	no	no	4.89517	52.3702
26975_1#227	ERR4406184	E03587	55	1	UMCU	2006	Hospitalised patient	MC Leeuwarden	the-Netherlands	Blood	no	no	no	yes	yes	no	no	4.89517	52.3702
26975_1#229	ERR4406186	E03593	8	8	UMCU	2006	Hospitalised patient	MC Leeuwarden	the-Netherlands	Blood	no	no	yes	yes	no	no	no	4.89517	52.3702
26975_1#230	ERR4406187	E03594	387	13	UMCU	2006	Hospitalised patient	MC Leeuwarden	the-Netherlands	Blood	no	no	no	yes	no	no	no	4.89517	52.3702
26975_1#264	ERR4406221	E03729	6	2	UMCU	2006	Hospitalised patient	Leyweg	the-Netherlands	Blood	no	yes	yes	yes	yes	yes	no	4.89517	52.3702
26975_1#265	ERR4406222	E03737	326	4	UMCU	2006	Hospitalised patient	Leyweg	the-Netherlands	Blood	no	no	no	yes	no	no	no	4.89517	52.3702
26975_1#266	ERR4406223	E03746	28	6	UMCU	2006	Hospitalised patient	Leyweg	the-Netherlands	Blood	no	yes	yes	yes	yes	yes	no	4.89517	52.3702
26975_1#267	ERR4406224	E03754	6	2	UMCU	2006	Hospitalised patient	Leyweg	the-Netherlands	Blood	no	yes	yes	yes	yes	yes	no	4.89517	52.3702
26975_1#94	ERR4406051	E02554	179	9	UMCU	2006	Hospitalised patient	ETZ Elisabeth	the-Netherlands	Blood	no	yes	yes	yes	yes	no	no	4.89517	52.3702
26975_1#95	ERR4406052	E02556	27	34	UMCU	2006	Hospitalised patient	ETZ Elisabeth	the-Netherlands	Blood	no	no	no	yes	yes	no	no	4.89517	52.3702
26975_1#96	ERR4406053	E02557	239	31	UMCU	2006	Hospitalised patient	ETZ Elisabeth	the-Netherlands	Blood	no	no	no	yes	no	no	no	4.89517	52.3702
26975_1#97	ERR4406054	E02558	16	3	UMCU	2006	Hospitalised patient	ETZ Elisabeth	the-Netherlands	Blood	no	no	no	yes	yes	no	no	4.89517	52.3702
26975_2#158	ERR4406498	E02559	28	6	UMCU	2006	Hospitalised patient	ETZ Elisabeth	the-Netherlands	Blood	no	yes	yes	yes	yes	no	no	4.89517	52.3702
26975_2#205	ERR4406545	E03187	40	1	UMCU	2006	Hospitalised patient	Antonius location Nieuwegein	the-Netherlands	Blood	no	no	yes	yes	yes	yes	no	4.89517	52.3702
26975_2#5	ERR4406346	E04074	21	16	UMCU	2006	Hospitalised patient	Erasmus MC	the-Netherlands	Blood	no	no	no	yes	no	no	no	4.89517	52.3702
26975_2#6	ERR4406347	E04080	6	2	UMCU	2006	Hospitalised patient	Erasmus MC	the-Netherlands	Blood	no	yes	yes	yes	yes	yes	no	4.89517	52.3702
26975_2#7	ERR4406348	E04081	44	22	UMCU	2006	Hospitalised patient	Erasmus MC	the-Netherlands	Blood	no	no	no	yes	no	no	no	4.89517	52.3702
26975_2#8	ERR4406349	E04082	6	2	UMCU	2006	Hospitalised patient	Erasmus MC	the-Netherlands	Blood	no	yes	yes	yes	yes	yes	no	4.89517	52.3702
26975_1#1	ERR4405958	E00061	32	12	UMCU	1996	Non-hospitalised person		the-Netherlands	Faeces	yes	yes	yes	yes	yes	no	no	4.89517	52.3702
26975_1#14	ERR4405971	E00171	21	5	UMCU	1996	Non-hospitalised person		the-Netherlands	Faeces	no	no	no	yes	yes	no	no	4.89517	52.3702
26975_1#2	ERR4405959	E00062	32	12	UMCU	1996	Non-hospitalised person		the-Netherlands	Faeces	yes	yes	yes	yes	yes	no	no	4.89517	52.3702
26975_1#10	ERR4405967	E00115	145	16	UMCU	1997	Non-hospitalised person		the-Netherlands	Faeces	no	no	no	yes	no	no	no	4.89517	52.3702
26975_1#15	ERR4405972	E00250	23	4	UMCU	1997	Non-hospitalised person		the-Netherlands	Faeces	yes	yes	yes	yes	yes	yes	no	4.89517	52.3702
26975_1#4	ERR4405961	E00099	40	1	UMCU	1997	Non-hospitalised person		the-Netherlands	Faeces	no	no	no	yes	yes	no	no	4.89517	52.3702
26975_1#6	ERR4405963	E00105	40	1	UMCU	1997	Non-hospitalised person		the-Netherlands	Faeces	no	yes	yes	yes	yes	yes	no	4.89517	52.3702
26975_1#7	ERR4405964	E00106	21	16	UMCU	1997	Non-hospitalised person		the-Netherlands	Faeces	no	no	no	yes	yes	no	no	4.89517	52.3702
26975_1#8	ERR4405965	E00108	206	4	UMCU	1997	Non-hospitalised person		the-Netherlands	Faeces	no	no	no	yes	no	no	no	4.89517	52.3702
26975_1#9	ERR4405966	E00111	25	4	UMCU	1997	Non-hospitalised person		the-Netherlands	Faeces	no	no	no	yes	no	no	no	4.89517	52.3702
26975_1#16	ERR4405973	E00396	34	13	UMCU	1998	Non-hospitalised person		the-Netherlands	Faeces	no	no	no	yes	no	no	no	4.89517	52.3702
26975_1#17	ERR4405974	E00398	NA	12	UMCU	1998	Non-hospitalised person		the-Netherlands	Faeces	no	no	no	yes	no	no	no	4.89517	52.3702
26975_1#20	ERR4405977	E00978	97	4	UMCU	1998	Non-hospitalised person		the-Netherlands	Faeces	no	no	no	yes	no	no	no	4.89517	52.3702
26975_1#23	ERR4405980	E00984	283	4	UMCU	1998	Non-hospitalised person		the-Netherlands	Faeces	no	no	no	yes	yes	no	no	4.89517	52.3702
26975_1#24	ERR4405981	E00987	21	5	UMCU	1998	Non-hospitalised person		the-Netherlands	Faeces	no	no	no	yes	yes	no	no	4.89517	52.3702
26975_1#27	ERR4405984	E00992	21	5	UMCU	1998	Non-hospitalised person		the-Netherlands	Faeces	no	no	no	yes	yes	no	no	4.89517	52.3702
26975_1#28	ERR4405985	E00993	220	1	UMCU	1998	Non-hospitalised person		the-Netherlands	Faeces	no	no	no	yes	no	no	no	4.89517	52.3702
26975_1#30	ERR4405987	E00995	72	17	UMCU	1998	Non-hospitalised person		the-Netherlands	Faeces	no	no	no	yes	no	no	no	4.89517	52.3702
26975_1#34	ERR4405991	E01001	55	1	UMCU	1998	Non-hospitalised person		the-Netherlands	Faeces	no	no	yes	yes	yes	yes	no	4.89517	52.3702
26975_1#36	ERR4405993	E01004	21	5	UMCU	1998	Non-hospitalised person		the-Netherlands	Faeces	no	no	no	yes	yes	no	no	4.89517	52.3702
26975_1#38	ERR4405995	E01006	25	4	UMCU	1998	Non-hospitalised person		the-Netherlands	Faeces	no	yes	no	yes	no	no	no	4.89517	52.3702
26975_1#40	ERR4405997	E01009	40	1	UMCU	1998	Non-hospitalised person		the-Netherlands	Faeces	no	no	no	yes	yes	no	no	4.89517	52.3702
26975_1#41	ERR4405998	E01010	228	74	UMCU	1998	Non-hospitalised person		the-Netherlands	Faeces	no	no	no	yes	no	no	no	4.89517	52.3702
26975_1#42	ERR4405999	E01011	482	75	UMCU	1998	Non-hospitalised person		the-Netherlands	Faeces	no	no	no	yes	no	no	no	4.89517	52.3702
26975_1#43	ERR4406000	E01013	21	5	UMCU	1998	Non-hospitalised person		the-Netherlands	Faeces	no	no	no	yes	yes	no	no	4.89517	52.3702
26975_1#44	ERR4406001	E01014	40	1	UMCU	1998	Non-hospitalised person		the-Netherlands	Faeces	no	no	no	yes	no	no	no	4.89517	52.3702
26975_1#46	ERR4406003	E01017	228	74	UMCU	1998	Non-hospitalised person		the-Netherlands	Faeces	no	no	no	yes	no	no	no	4.89517	52.3702
26975_1#47	ERR4406004	E01018	44	22	UMCU	1998	Non-hospitalised person		the-Netherlands	Faeces	no	no	no	yes	yes	no	no	4.89517	52.3702
26975_1#49	ERR4406006	E01021	55	1	UMCU	1998	Non-hospitalised person		the-Netherlands	Faeces	no	yes	yes	yes	yes	yes	no	4.89517	52.3702
26975_1#50	ERR4406007	E01022	27	34	UMCU	1998	Non-hospitalised person		the-Netherlands	Faeces	no	yes	no	yes	yes	no	no	4.89517	52.3702
26975_1#51	ERR4406008	E01024	40	1	UMCU	1998	Non-hospitalised person		the-Netherlands	Faeces	no	yes	no	yes	yes	no	no	4.89517	52.3702
26975_1#53	ERR4406010	E01027	6	2	UMCU	1998	Non-hospitalised person		the-Netherlands	Faeces	no	no	no	yes	yes	no	no	4.89517	52.3702
26975_1#54	ERR4406011	E01029	23	4	UMCU	1998	Non-hospitalised person		the-Netherlands	Faeces	no	no	no	yes	yes	no	no	4.89517	52.3702
26975_1#55	ERR4406012	E01030	415	85	UMCU	1998	Non-hospitalised person		the-Netherlands	Faeces	no	no	no	yes	no	no	no	4.89517	52.3702
26975_1#56	ERR4406013	E01032	16	3	UMCU	1998	Non-hospitalised person		the-Netherlands	Faeces	no	no	no	yes	yes	no	no	4.89517	52.3702
26975_1#57	ERR4406014	E01033	40	1	UMCU	1998	Non-hospitalised person		the-Netherlands	Faeces	no	no	no	yes	yes	no	no	4.89517	52.3702
26975_1#58	ERR4406015	E01035	165	76	UMCU	1998	Non-hospitalised person		the-Netherlands	Faeces	no	no	no	yes	no	no	no	4.89517	52.3702
26975_1#59	ERR4406016	E01038	26	1	UMCU	1998	Non-hospitalised person		the-Netherlands	Faeces	no	yes	yes	yes	yes	yes	no	4.89517	52.3702
26975_1#60	ERR4406017	E01040	40	1	UMCU	1998	Non-hospitalised person		the-Netherlands	Faeces	no	no	no	yes	no	no	no	4.89517	52.3702
26975_1#61	ERR4406018	E01047	228	74	UMCU	1998	Non-hospitalised person		the-Netherlands	Faeces	no	no	no	yes	no	no	no	4.89517	52.3702
26975_1#62	ERR4406019	E01048	55	1	UMCU	1998	Non-hospitalised person		the-Netherlands	Faeces	no	no	no	yes	yes	no	no	4.89517	52.3702
26975_1#64	ERR4406021	E01052	30	15	UMCU	1998	Non-hospitalised person		the-Netherlands	Faeces	no	no	no	yes	yes	no	no	4.89517	52.3702
26975_1#65	ERR4406022	E01053	26	1	UMCU	1998	Non-hospitalised person		the-Netherlands	Faeces	no	no	no	yes	no	no	no	4.89517	52.3702
26975_1#67	ERR4406024	E01056	NA	97	UMCU	1998	Non-hospitalised person		the-Netherlands	Faeces	no	no	no	yes	yes	no	no	4.89517	52.3702
26975_1#68	ERR4406025	E01058	287	38	UMCU	1998	Non-hospitalised person		the-Netherlands	Faeces	no	no	no	yes	no	no	no	4.89517	52.3702
26975_1#69	ERR4406026	E01059	245	14	UMCU	1998	Non-hospitalised person		the-Netherlands	Faeces	no	no	yes	yes	yes	no	no	4.89517	52.3702
26975_1#71	ERR4406028	E01061	209	37	UMCU	1998	Non-hospitalised person		the-Netherlands	Faeces	no	no	no	yes	no	no	no	4.89517	52.3702
26975_2#151	ERR4406491	E00977	29	72	UMCU	1998	Non-hospitalised person		the-Netherlands	Faeces	no	no	no	yes	no	no	no	4.89517	52.3702
26975_2#243	ERR4406583	E08697	81	11	UMCU	2015	Non-hospitalised person		the-Netherlands	Faeces	no	no	no	yes	yes	no	no	4.89517	52.3702
